# Supplementary material for: Intra-Tumoral Expression of SLC7A11 Is Associated with Immune Microenvironment, Drug Resistance, and Prognosis in Cancers: A Pan-Cancer Analysis
Source: Front Genet. 2021 Dec 2;12:770857. doi: 10.3389/fgene.2021.770857 (PMC8687742; doi:10.3389/fgene.2021.770857)
Supplement: Supplementary file 2 [file DataSheet1.CSV]

Supplementary table1. Co-altered genes once SLC7A11 knockout or knockdown.
Gene	Entrez Id	Dataset	Correlation
SLC3A2	6520	CRISPR (DepMap 21Q2 Public+Score, CERES)	0.332411314
EIF2AK4	440275	CRISPR (DepMap 21Q2 Public+Score, CERES)	-0.227729984
GCLM	2730	CRISPR (DepMap 21Q2 Public+Score, CERES)	0.216185404
GCLC	2729	CRISPR (DepMap 21Q2 Public+Score, CERES)	0.213311908
LRP8	7804	CRISPR (DepMap 21Q2 Public+Score, CERES)	0.212210211
PC	5091	CRISPR (DepMap 21Q2 Public+Score, CERES)	-0.210291582
GOT1	2805	CRISPR (DepMap 21Q2 Public+Score, CERES)	0.198957318
FOXO1	2308	CRISPR (DepMap 21Q2 Public+Score, CERES)	0.195236874
GOT2	2806	CRISPR (DepMap 21Q2 Public+Score, CERES)	-0.19454986
TXNDC17	84817	CRISPR (DepMap 21Q2 Public+Score, CERES)	-0.193248732
GLUL	2752	CRISPR (DepMap 21Q2 Public+Score, CERES)	-0.192320862
EBF1	1879	CRISPR (DepMap 21Q2 Public+Score, CERES)	0.189301369
C2orf69	205327	CRISPR (DepMap 21Q2 Public+Score, CERES)	-0.188028804
ANKH	56172	CRISPR (DepMap 21Q2 Public+Score, CERES)	0.18358237
CD79B	974	CRISPR (DepMap 21Q2 Public+Score, CERES)	0.177182586
CD79A	973	CRISPR (DepMap 21Q2 Public+Score, CERES)	0.172074349
GLS	2744	CRISPR (DepMap 21Q2 Public+Score, CERES)	0.168888331
PAX5	5079	CRISPR (DepMap 21Q2 Public+Score, CERES)	0.168682822
CCDC32	90416	CRISPR (DepMap 21Q2 Public+Score, CERES)	0.168523281
NARS1	4677	CRISPR (DepMap 21Q2 Public+Score, CERES)	-0.167535001
CAMK2D	817	CRISPR (DepMap 21Q2 Public+Score, CERES)	0.166669062
SLC16A1	6566	CRISPR (DepMap 21Q2 Public+Score, CERES)	0.164631876
FAR1	84188	CRISPR (DepMap 21Q2 Public+Score, CERES)	0.163622016
ACO2	50	CRISPR (DepMap 21Q2 Public+Score, CERES)	0.162342554
TFRC	7037	CRISPR (DepMap 21Q2 Public+Score, CERES)	0.162100747
FANCB	2187	CRISPR (DepMap 21Q2 Public+Score, CERES)	0.16077608
SEPHS2	22928	CRISPR (DepMap 21Q2 Public+Score, CERES)	0.157085834
TPI1	7167	CRISPR (DepMap 21Q2 Public+Score, CERES)	0.156922618
QARS1	5859	CRISPR (DepMap 21Q2 Public+Score, CERES)	-0.156318782
AHCY	191	CRISPR (DepMap 21Q2 Public+Score, CERES)	0.156059758
SLC1A5	6510	CRISPR (DepMap 21Q2 Public+Score, CERES)	-0.155252908
ATXN10	25814	CRISPR (DepMap 21Q2 Public+Score, CERES)	-0.155182565
DCPS	28960	CRISPR (DepMap 21Q2 Public+Score, CERES)	0.153801436
TCF3	6929	CRISPR (DepMap 21Q2 Public+Score, CERES)	0.151617109
ERCC4	2072	CRISPR (DepMap 21Q2 Public+Score, CERES)	0.149942577
DARS1	1615	CRISPR (DepMap 21Q2 Public+Score, CERES)	-0.147477348
BRIP1	83990	CRISPR (DepMap 21Q2 Public+Score, CERES)	0.147386909
LDLRAP1	26119	CRISPR (DepMap 21Q2 Public+Score, CERES)	0.147025329
PPCDC	60490	CRISPR (DepMap 21Q2 Public+Score, CERES)	0.146100576
LSM12	124801	CRISPR (DepMap 21Q2 Public+Score, CERES)	0.145874012
SH3GL1	6455	CRISPR (DepMap 21Q2 Public+Score, CERES)	0.144337263
CARS2	79587	CRISPR (DepMap 21Q2 Public+Score, CERES)	0.143466932
KEAP1	9817	CRISPR (DepMap 21Q2 Public+Score, CERES)	-0.143171001
SYK	6850	CRISPR (DepMap 21Q2 Public+Score, CERES)	0.14297653
EEFSEC	60678	CRISPR (DepMap 21Q2 Public+Score, CERES)	0.142861231
KCNQ5	56479	CRISPR (DepMap 21Q2 Public+Score, CERES)	0.142522054
PRDX6	9588	CRISPR (DepMap 21Q2 Public+Score, CERES)	0.14223162
CXCL2	2920	CRISPR (DepMap 21Q2 Public+Score, CERES)	0.142191543
PCYT2	5833	CRISPR (DepMap 21Q2 Public+Score, CERES)	0.141247501
C12orf66	144577	CRISPR (DepMap 21Q2 Public+Score, CERES)	-0.140730383
AP2M1	1173	CRISPR (DepMap 21Q2 Public+Score, CERES)	0.140413244
PRRG4	79056	CRISPR (DepMap 21Q2 Public+Score, CERES)	0.14007715
GPX4	2879	CRISPR (DepMap 21Q2 Public+Score, CERES)	0.139908071
GCN1	10985	CRISPR (DepMap 21Q2 Public+Score, CERES)	-0.139635679
DHX9	1660	CRISPR (DepMap 21Q2 Public+Score, CERES)	-0.138750121
NTHL1	4913	CRISPR (DepMap 21Q2 Public+Score, CERES)	-0.138689658
ASNS	440	CRISPR (DepMap 21Q2 Public+Score, CERES)	-0.138324177
NELL1	4745	CRISPR (DepMap 21Q2 Public+Score, CERES)	0.13795916
MRO	83876	CRISPR (DepMap 21Q2 Public+Score, CERES)	-0.137807239
MEF2A	4205	CRISPR (DepMap 21Q2 Public+Score, CERES)	0.137642856
TERF1	7013	CRISPR (DepMap 21Q2 Public+Score, CERES)	0.137621881
NFYA	4800	CRISPR (DepMap 21Q2 Public+Score, CERES)	-0.137565258
SPART	23111	CRISPR (DepMap 21Q2 Public+Score, CERES)	0.137406853
PGD	5226	CRISPR (DepMap 21Q2 Public+Score, CERES)	0.137375836
GPT2	84706	CRISPR (DepMap 21Q2 Public+Score, CERES)	-0.136720196
ELK1	2002	CRISPR (DepMap 21Q2 Public+Score, CERES)	-0.136379659
ZNF45	7596	CRISPR (DepMap 21Q2 Public+Score, CERES)	-0.135871685
LRPAP1	4043	CRISPR (DepMap 21Q2 Public+Score, CERES)	0.135776912
SLC25A13	10165	CRISPR (DepMap 21Q2 Public+Score, CERES)	-0.135586335
CAD	790	CRISPR (DepMap 21Q2 Public+Score, CERES)	0.135435465
SZT2	23334	CRISPR (DepMap 21Q2 Public+Score, CERES)	-0.135150058
BACH2	60468	CRISPR (DepMap 21Q2 Public+Score, CERES)	0.134679756
SOD2	6648	CRISPR (DepMap 21Q2 Public+Score, CERES)	0.134422937
SDHB	6390	CRISPR (DepMap 21Q2 Public+Score, CERES)	0.134379026
SDHA	6389	CRISPR (DepMap 21Q2 Public+Score, CERES)	0.133711933
ERMARD	55780	CRISPR (DepMap 21Q2 Public+Score, CERES)	0.133688657
PPM1D	8493	CRISPR (DepMap 21Q2 Public+Score, CERES)	0.133490076
CBFA2T3	863	CRISPR (DepMap 21Q2 Public+Score, CERES)	0.133007509
KIAA1109	84162	CRISPR (DepMap 21Q2 Public+Score, CERES)	0.132703749
CLEC18A	348174	CRISPR (DepMap 21Q2 Public+Score, CERES)	-0.132249741
FOXK2	3607	CRISPR (DepMap 21Q2 Public+Score, CERES)	0.132179284
WDR37	22884	CRISPR (DepMap 21Q2 Public+Score, CERES)	0.132098189
SLC25A1	6576	CRISPR (DepMap 21Q2 Public+Score, CERES)	0.13206944
ACTL7A	10881	CRISPR (DepMap 21Q2 Public+Score, CERES)	-0.132066101
CYB561A3	220002	CRISPR (DepMap 21Q2 Public+Score, CERES)	0.131898093
TAS2R1	50834	CRISPR (DepMap 21Q2 Public+Score, CERES)	0.131718856
SPINK2	6691	CRISPR (DepMap 21Q2 Public+Score, CERES)	0.13158979
ZNF222	7673	CRISPR (DepMap 21Q2 Public+Score, CERES)	-0.131216653
SLC7A5	8140	CRISPR (DepMap 21Q2 Public+Score, CERES)	0.130764381
IQCF1	132141	CRISPR (DepMap 21Q2 Public+Score, CERES)	-0.130588994
MAML3	55534	CRISPR (DepMap 21Q2 Public+Score, CERES)	0.130464025
THOC1	9984	CRISPR (DepMap 21Q2 Public+Score, CERES)	-0.130439444
BCL11A	53335	CRISPR (DepMap 21Q2 Public+Score, CERES)	0.130244895
THAP11	57215	CRISPR (DepMap 21Q2 Public+Score, CERES)	0.130098335
MYOG	4656	CRISPR (DepMap 21Q2 Public+Score, CERES)	0.129989857
APOC4	346	CRISPR (DepMap 21Q2 Public+Score, CERES)	-0.129964684
DACT3	147906	CRISPR (DepMap 21Q2 Public+Score, CERES)	-0.129936157
SEPSECS	51091	CRISPR (DepMap 21Q2 Public+Score, CERES)	0.129675787
HAVCR1	26762	CRISPR (DepMap 21Q2 Public+Score, CERES)	0.129435188
SCLY	51540	CRISPR (DepMap 21Q2 Public+Score, CERES)	0.128745625
