# Supplementary material for: Intra-Tumoral Expression of SLC7A11 Is Associated with Immune Microenvironment, Drug Resistance, and Prognosis in Cancers: A Pan-Cancer Analysis
Source: Front Genet. 2021 Dec 2;12:770857. doi: 10.3389/fgene.2021.770857 (PMC8687742; doi:10.3389/fgene.2021.770857)
Supplement: Supplementary file 3 [file DataSheet2.CSV]

The sensitivity to various drugs that associated with SLC7A11 expression.
Compound	RNAtype	RNAmolecule	Omics	Source	T.stat	T.fdr	Chi.stat	Chi.fdr	Pearson.stat	Pearson.fdr	Spearman.stat	Spearman.fdr	Details
selendale	mRNA	SLC7A11	Expression	CellMiner	-	-	-	-	0.5325473	0.003597451	0.54390864	0.00337924
gelcohol	mRNA	SLC7A11	Expression	CellMiner	-	-	-	-	0.49448105	0.04508414	-	-
n6-benzyladenosine-5'-phosphate	mRNA	SLC7A11	Methylation	CellMiner	-	-	-	-	0.4906755	0.008053477	0.529490226	0.009912904
6-benzylthioinosine	mRNA	SLC7A11	Methylation	CellMiner	-	-	-	-	0.47576202	0.002274115	0.546247809	0.000547453
;(E)-3-(3-((1-(4-fluorobenzyl)-1H-1,2,3-triazol-4-yl)met...	mRNA	SLC7A11	Methylation	CellMiner	-	-	-	-	0.4504508	0.005307862	-	-
kinetin riboside	mRNA	SLC7A11	Methylation	CellMiner	-	-	-	-	0.4394615	0.006230173	0.552546753	0.000492845
adenosine, 8-chloro-, cyclic 3',5'-(hydrogen phosphate)	mRNA	SLC7A11	Methylation	CellMiner	-	-	-	-	0.4078558	0.02609924	-	-
;(E)-1-(benzo[d][1,3]dioxol-5-yl)-3-(2-methoxy-5-(1-(3,4...	mRNA	SLC7A11	Methylation	CellMiner	-	-	-	-	0.4025202	0.0278426	-	-
riboprine(usan)	mRNA	SLC7A11	Methylation	CellMiner	-	-	-	-	0.3613364	0.02671988	0.378847037	0.038049171
sri 1215	mRNA	SLC7A11	Methylation	CellMiner	-	-	-	-	0.3392351	0.02690458	0.493657344	0.0005755
Shikonin	mRNA	SLC7A11	Expression	GDSC	-	-	-	-	0.2201906	5.73E-08	0.19786143	3.10E-06
QL-X-138	mRNA	SLC7A11	Expression	GDSC	-	-	-	-	0.2178194	1.85E-10	0.216136936	2.96E-10
NSC-207895	mRNA	SLC7A11	Expression	GDSC	-	-	-	-	0.190714	6.51E-08	0.182788007	2.08E-07
Piperlongumine	mRNA	SLC7A11	Expression	GDSC	-	-	-	-	0.1899086	3.19E-07	0.15542123	4.64E-05
PI-103	mRNA	SLC7A11	Expression	GDSC	-	-	-	-	0.1851463	6.91E-08	0.18010378	1.73E-07
OSI-027	mRNA	SLC7A11	Expression	GDSC	-	-	-	-	0.1846156	8.27E-08	0.183967072	8.66E-08
GSK1070916	mRNA	SLC7A11	Expression	GDSC	-	-	-	-	0.1831813	6.16E-08	0.180086105	1.11E-07
(5Z)-7-Oxozeaenol	mRNA	SLC7A11	Expression	GDSC	-	-	-	-	0.17595632	9.16E-07	0.185634944	2.61E-07
CP466722	mRNA	SLC7A11	Expression	GDSC	-	-	-	-	0.17229494	5.32E-07	0.189293081	2.99E-08
QL-XII-47	mRNA	SLC7A11	Expression	GDSC	-	-	-	-	0.1705673	2.36E-06	0.177265401	8.33E-07
GSK690693	mRNA	SLC7A11	Expression	GDSC	-	-	-	-	0.1704438	6.27E-07	0.168835269	9.05E-07
ZSTK474	mRNA	SLC7A11	Expression	GDSC	-	-	-	-	0.1684429	1.24E-06	0.172689514	1.00E-06
Idelalisib	mRNA	SLC7A11	Expression	GDSC	-	-	-	-	0.1658374	1.52E-06	0.176062385	4.61E-07
KIN001-270	mRNA	SLC7A11	Expression	GDSC	-	-	-	-	0.1639655	1.51E-06	0.164410594	1.44E-06
IPA-3	mRNA	SLC7A11	Expression	GDSC	-	-	-	-	0.1606288	5.42E-06	0.158030582	9.48E-06
PIK-93	mRNA	SLC7A11	Expression	GDSC	-	-	-	-	0.1547757	6.00E-06	0.161115869	2.52E-06
QL-XI-92	mRNA	SLC7A11	Expression	GDSC	-	-	-	-	0.1537002	6.77E-06	0.15983713	2.97E-06
I-BET-762	mRNA	SLC7A11	Expression	GDSC	-	-	-	-	0.1515069	8.07E-06	0.142031659	3.10E-05
BX-912	mRNA	SLC7A11	Expression	GDSC	-	-	-	-	0.151135	9.67E-06	0.161059604	2.39E-06
Tubastatin A	mRNA	SLC7A11	Expression	GDSC	-	-	-	-	0.1499543	1.02E-05	0.149815862	1.02E-05
XMD13-2	mRNA	SLC7A11	Expression	GDSC	-	-	-	-	0.1495515	1.19E-05	0.138706068	4.96E-05
CAY10603	mRNA	SLC7A11	Expression	GDSC	-	-	-	-	0.14650929	2.88E-05	0.170808272	6.19E-07
Vorinostat	mRNA	SLC7A11	Expression	GDSC	-	-	-	-	0.1453655	2.29E-05	0.156596206	3.84E-06
CUDC-101	mRNA	SLC7A11	Expression	GDSC	-	-	-	-	0.14414328	4.96E-05	0.172702864	7.33E-07
L-685458	mRNA	SLC7A11	Expression	CCLE	-	-	-	-	0.1419626	0.04692562	-	-
GSK429286A	mRNA	SLC7A11	Expression	GDSC	-	-	-	-	0.1410097	4.22E-05	0.117320371	0.000684356
GW-2580	mRNA	SLC7A11	Expression	GDSC	-	-	-	-	0.1396865	9.07E-05	0.128034654	0.000279194
Genentech Cpd 10	mRNA	SLC7A11	Expression	GDSC	-	-	-	-	0.1345866	0.000118345	0.13653625	9.89E-05
Omipalisib	mRNA	SLC7A11	Expression	GDSC	-	-	-	-	0.1343314	0.000200042	0.142388815	9.55E-05
Docetaxel	mRNA	SLC7A11	Methylation	GDSC	-	-	-	-	0.13411075	0.000367889	0.143363603	0.000120394
KIN001-244	mRNA	SLC7A11	Expression	GDSC	-	-	-	-	0.1333358	0.0001284	0.130211811	0.00017536
Navitoclax	mRNA	SLC7A11	Expression	GDSC	-	-	-	-	0.1332713	0.000109225	0.115744563	0.001049044
JW-7-24-1	mRNA	SLC7A11	Expression	GDSC	-	-	-	-	0.1328527	0.000138172	0.136054536	8.90E-05
Pelitinib	mRNA	SLC7A11	Expression	GDSC	-	-	-	-	0.1321411	0.000288034	0.13095322	0.00032303
JQ1	mRNA	SLC7A11	Expression	GDSC	-	-	-	-	0.1310223	0.000273249	0.126155894	0.000538074
THZ-2-102-1	mRNA	SLC7A11	Expression	GDSC	-	-	-	-	0.1300808	0.000199337	0.129515741	0.000181655
Tanespimycin	mRNA	SLC7A11	Methylation	GDSC	-	-	-	-	0.1289358	0.000385427	0.136862426	0.000150764
AT-7519	mRNA	SLC7A11	Expression	GDSC	-	-	-	-	0.12339812	0.000412579	0.118123688	0.000688291
TPCA-1	mRNA	SLC7A11	Expression	GDSC	-	-	-	-	0.123394	0.00035272	0.134741531	8.93E-05
FR-180204	mRNA	SLC7A11	Expression	GDSC	-	-	-	-	0.12210847	0.000608207	0.139233743	8.24E-05
Dacinostat	mRNA	SLC7A11	Expression	GDSC	-	-	-	-	0.12094524	0.001070058	0.117441874	0.001255317
PHA-793887	mRNA	SLC7A11	Expression	GDSC	-	-	-	-	0.1200749	0.000505955	0.115095282	0.000850689
NPK76-II-72-1	mRNA	SLC7A11	Expression	GDSC	-	-	-	-	0.1200106	0.000463345	0.116602416	0.000668488
AR-42	mRNA	SLC7A11	Expression	GDSC	-	-	-	-	0.11659099	0.001015248	0.139608825	5.40E-05
OSI-930	mRNA	SLC7A11	Expression	GDSC	-	-	-	-	0.1160028	0.000797291	0.099079496	0.004208156
SB590885	mRNA	SLC7A11	Methylation	GDSC	-	-	-	-	0.1157277	0.003309777	-	-
KIN001-260	mRNA	SLC7A11	Expression	GDSC	-	-	-	-	0.1153768	0.000735712	0.125179471	0.000225266
WZ3105	mRNA	SLC7A11	Expression	GDSC	-	-	-	-	0.1133683	0.001242417	0.113415721	0.001112311
SN-38	mRNA	SLC7A11	CNV	GDSC	-	-	-	-	0.1129793	0.001043249	0.116343547	0.000798463
BIX02189	mRNA	SLC7A11	Expression	GDSC	-	-	-	-	0.10930922	0.001651155	0.114214991	0.001016024
Bleomycin (50 uM)	mRNA	SLC7A11	CNV	GDSC	-	-	-	-	0.10823312	0.007211021	0.111171367	0.008257509
Zibotentan	mRNA	SLC7A11	Expression	GDSC	-	-	-	-	0.108022	0.001924698	0.091648409	0.008470573
CI-1040	mRNA	SLC7A11	CNV	GDSC	-	-	-	-	0.10672499	0.007390526	0.099573313	0.023718524
Y-39983	mRNA	SLC7A11	Expression	GDSC	-	-	-	-	0.1067059	0.002283175	0.086768709	0.013758169
AZD6482	mRNA	SLC7A11	Expression	GDSC	-	-	-	-	0.10658796	0.007090395	0.115781537	0.003304973
YM201636	mRNA	SLC7A11	Expression	GDSC	-	-	-	-	0.1041692	0.002990504	0.11494608	0.000896741
XMD14-99	mRNA	SLC7A11	Expression	GDSC	-	-	-	-	0.1032919	0.002789427	0.107883059	0.001728498
Temsirolimus	mRNA	SLC7A11	Methylation	GDSC	-	-	-	-	0.1021901	0.009532803	0.102474474	0.009369488
Belinostat	mRNA	SLC7A11	Expression	GDSC	-	-	-	-	0.1012363	0.005550518	0.130997533	0.00018665
Masitinib	mRNA	SLC7A11	Expression	GDSC	-	-	-	-	0.1011962	0.004104577	0.103532503	0.002946058
KIN001-236	mRNA	SLC7A11	Expression	GDSC	-	-	-	-	0.1011079	0.003527613	0.094410958	0.006497849
AICA Ribonucleotide	mRNA	SLC7A11	Expression	GDSC	-	-	-	-	0.10084296	0.005259569	0.099866499	0.005547349
Fedratinib	mRNA	SLC7A11	Expression	GDSC	-	-	-	-	0.10044616	0.004426028	0.121666063	0.000493218
BMS-345541	mRNA	SLC7A11	Expression	GDSC	-	-	-	-	0.10011664	0.004141423	0.111401287	0.001146106
Amuvatinib	mRNA	SLC7A11	Expression	GDSC	-	-	-	-	0.09890749	0.005960856	0.10507897	0.002386109
TL-1-85	mRNA	SLC7A11	Expression	GDSC	-	-	-	-	0.09834577	0.004927221	0.116896942	0.000731482
Ispinesib Mesylate	mRNA	SLC7A11	Expression	GDSC	-	-	-	-	0.09810835	0.005582794	0.102866129	0.003315184
OSU-03012	mRNA	SLC7A11	CNV	GDSC	-	-	-	-	0.09790504	0.01644282	-	-
NG-25	mRNA	SLC7A11	Expression	GDSC	-	-	-	-	0.09752148	0.005440743	0.111485791	0.001376096
SN-38	mRNA	SLC7A11	Expression	GDSC	-	-	-	-	0.09729054	0.01173747	0.087988907	0.025843356
XMD15-27	mRNA	SLC7A11	Expression	GDSC	-	-	-	-	0.09490123	0.007026541	0.087160209	0.013214687
Quizartinib	mRNA	SLC7A11	Expression	GDSC	-	-	-	-	0.09456309	0.007292141	0.099902104	0.003827234
Daporinad	mRNA	SLC7A11	Expression	GDSC	-	-	-	-	0.0944677	0.007403959	0.094250257	0.007056412
CX-5461	mRNA	SLC7A11	Expression	GDSC	-	-	-	-	0.09434432	0.00739217	0.077801752	0.028151691
T0901317	mRNA	SLC7A11	Expression	GDSC	-	-	-	-	0.09419264	0.006491538	0.089150222	0.009383969
CHIR-99021	mRNA	SLC7A11	Expression	GDSC	-	-	-	-	0.09397129	0.01692462	0.090789303	0.022932649
VX-702	mRNA	SLC7A11	Expression	GDSC	-	-	-	-	0.09359191	0.008826885	0.114956874	0.001058461
Gemcitabine	mRNA	SLC7A11	CNV	GDSC	-	-	-	-	0.09340257	0.01631771	0.087040903	0.019043637
Obatoclax Mesylate	mRNA	SLC7A11	Expression	GDSC	-	-	-	-	0.09330171	0.02688639	-	-
Nutlin-3a (-)	mRNA	SLC7A11	Expression	GDSC	-	-	-	-	0.09318813	0.01262061	0.09264571	0.012946523
STF-62247	mRNA	SLC7A11	Expression	GDSC	-	-	-	-	0.09307873	0.007893078	0.095930631	0.005629112
TAK-715	mRNA	SLC7A11	Expression	GDSC	-	-	-	-	0.09268147	0.007649275	0.096120481	0.005027622
PAC-1	mRNA	SLC7A11	Expression	GDSC	-	-	-	-	0.09265222	0.01047166	0.085832687	0.017476259
NSC-207895	mRNA	SLC7A11	CNV	GDSC	-	-	-	-	0.09211097	0.01741576	0.075668487	0.041954549
TL-2-105	mRNA	SLC7A11	Expression	GDSC	-	-	-	-	0.09146647	0.008569979	0.092881078	0.007124238
KIN001-266	mRNA	SLC7A11	Expression	GDSC	-	-	-	-	0.09142347	0.01447056	0.091841442	0.011446579
AS605240	mRNA	SLC7A11	Expression	GDSC	-	-	-	-	0.09105061	0.01678837	0.112430336	0.002457872
Dactolisib	mRNA	SLC7A11	Methylation	GDSC	-	-	-	-	0.09093317	0.02867028	-	-
PFI-1	mRNA	SLC7A11	Expression	GDSC	-	-	-	-	0.08924966	0.02617814	0.089599515	0.024809666
Temozolomide	mRNA	SLC7A11	Expression	GDSC	-	-	-	-	0.08705243	0.01613688	0.113376812	0.001315724
UNC1215	mRNA	SLC7A11	Expression	GDSC	-	-	-	-	0.08647765	0.01444417	0.086908802	0.013221184
NU7441	mRNA	SLC7A11	Expression	GDSC	-	-	-	-	0.08600989	0.03042295	0.0890406	0.034483192
TW 37	mRNA	SLC7A11	Expression	GDSC	-	-	-	-	0.08576272	0.03964384	0.083802366	0.044247811
THZ-2-49	mRNA	SLC7A11	Methylation	GDSC	-	-	-	-	0.08570398	0.02429283	0.081773482	0.03404892
Vismodegib	mRNA	SLC7A11	CNV	GDSC	-	-	-	-	0.08560543	0.01395093	0.102263723	0.003586599
Ruxolitinib	mRNA	SLC7A11	Expression	GDSC	-	-	-	-	0.08454793	0.01743283	0.110186326	0.001478516
CP724714	mRNA	SLC7A11	Expression	GDSC	-	-	-	-	0.08395244	0.03505103	-	-
Bosutinib	mRNA	SLC7A11	CNV	GDSC	-	-	-	-	0.08386236	0.03566171	-	-
Dabrafenib	mRNA	SLC7A11	Methylation	GDSC	-	-	-	-	0.08361466	0.0358185	-	-
Lenalidomide	mRNA	SLC7A11	Expression	GDSC	-	-	-	-	0.08070127	0.02598191	-	-
Vismodegib	mRNA	SLC7A11	Expression	GDSC	-	-	-	-	0.07950225	0.03096665	0.076135507	0.039654962
Tretinoin	mRNA	SLC7A11	Expression	GDSC	-	-	-	-	0.07920643	0.03219773	0.094519368	0.010544657
KU-55933	mRNA	SLC7A11	Expression	GDSC	-	-	-	-	0.07842704	0.03865853	0.087083534	0.022069634
Selisistat	mRNA	SLC7A11	Expression	GDSC	-	-	-	-	0.07698328	0.03250408	0.078484418	0.025860101
AZD8055	mRNA	SLC7A11	Expression	GDSC	-	-	-	-	0.07611158	0.04072292	-	-
5-Fluorouracil	mRNA	SLC7A11	Expression	GDSC	-	-	-	-	0.07498359	0.03615458	-	-
Lestaurtinib	mRNA	SLC7A11	CNV	GDSC	-	-	-	-	0.0723536	0.03408192	-	-
VX-702	mRNA	SLC7A11	CNV	GDSC	-	-	-	-	0.07164968	0.0319972	0.08927375	0.007696184
Olaparib	mRNA	SLC7A11	CNV	GDSC	-	-	-	-	0.06879298	0.04999157	0.073114107	0.039391768
BX-912	mRNA	SLC7A11	Methylation	GDSC	-	-	-	-	-0.0731789	0.04385934	-0.079651804	0.031043462
Pelitinib	mRNA	SLC7A11	Methylation	GDSC	-	-	-	-	-0.07332993	0.04902164	-0.093144951	0.010294641
Refametinib	mRNA	SLC7A11	Expression	GDSC	-	-	-	-	-0.07375755	0.04243889	-	-
Y-39983	mRNA	SLC7A11	Methylation	GDSC	-	-	-	-	-0.07407263	0.04657037	-0.079778079	0.034409805
Docetaxel	mRNA	SLC7A11	Expression	GDSC	-	-	-	-	-0.07611593	0.03682147	-	-
TAK-715	mRNA	SLC7A11	Methylation	GDSC	-	-	-	-	-0.07657719	0.03632069	-0.106417162	0.003161816
Idelalisib	mRNA	SLC7A11	Methylation	GDSC	-	-	-	-	-0.07768756	0.03432555	-	-
PD0325901	mRNA	SLC7A11	Expression	GDSC	-	-	-	-	-0.07814235	0.03302794	-	-
Fedratinib	mRNA	SLC7A11	Methylation	GDSC	-	-	-	-	-0.07972554	0.02944112	-0.083037674	0.024225912
PI-103	mRNA	SLC7A11	Methylation	GDSC	-	-	-	-	-0.08005521	0.02787086	-0.113737788	0.001596608
Linifanib	mRNA	SLC7A11	Methylation	GDSC	-	-	-	-	-0.08121553	0.03575095	-	-
QL-X-138	mRNA	SLC7A11	Methylation	GDSC	-	-	-	-	-0.08287816	0.02392355	-0.100683544	0.006023567
CUDC-101	mRNA	SLC7A11	Methylation	GDSC	-	-	-	-	-0.0833884	0.02921458	-0.112011838	0.002825572
5-Fluorouracil	mRNA	SLC7A11	Methylation	GDSC	-	-	-	-	-0.08516676	0.02310312	-0.108065591	0.00391854
T0901317	mRNA	SLC7A11	Methylation	GDSC	-	-	-	-	-0.08612045	0.01733921	-0.109516649	0.002586821
GSK429286A	mRNA	SLC7A11	Methylation	GDSC	-	-	-	-	-0.08718414	0.01691686	-	-
CX-5461	mRNA	SLC7A11	Methylation	GDSC	-	-	-	-	-0.09042267	0.01328715	-0.094135735	0.011266982
Trametinib	mRNA	SLC7A11	Expression	GDSC	-	-	-	-	-0.09238549	0.009312287	-0.083926013	0.017936234
I-BET-762	mRNA	SLC7A11	Methylation	GDSC	-	-	-	-	-0.09426932	0.008796566	-0.098675203	0.00717175
GW-2580	mRNA	SLC7A11	Methylation	GDSC	-	-	-	-	-0.1000126	0.009703702	-0.10318404	0.008003902
QL-XII-47	mRNA	SLC7A11	Methylation	GDSC	-	-	-	-	-0.1005831	0.007490542	-0.124803157	0.000824846
GSK1070916	mRNA	SLC7A11	Methylation	GDSC	-	-	-	-	-0.1048183	0.003189948	-0.105724509	0.00393813
AICA Ribonucleotide	mRNA	SLC7A11	Methylation	GDSC	-	-	-	-	-0.10719545	0.003763104	-0.127014911	0.000631584
Tubastatin A	mRNA	SLC7A11	Methylation	GDSC	-	-	-	-	-0.1073823	0.002652243	-0.114901563	0.001538055
Shikonin	mRNA	SLC7A11	Methylation	GDSC	-	-	-	-	-0.1077539	0.005737831	-0.116017832	0.002544153
IPA-3	mRNA	SLC7A11	Methylation	GDSC	-	-	-	-	-0.1105009	0.002450136	-0.135345135	0.000217225
JQ1	mRNA	SLC7A11	Methylation	GDSC	-	-	-	-	-0.1164159	0.001909403	-0.117814512	0.00206867
NSC-207895	mRNA	SLC7A11	Methylation	GDSC	-	-	-	-	-0.1173582	0.002226883	-0.148215347	8.31E-05
rTRAIL	mRNA	SLC7A11	Expression	GDSC	-	-	-	-	-0.127543	0.003641357	-0.084022831	0.03771622
Navitoclax	mRNA	SLC7A11	Methylation	GDSC	-	-	-	-	-0.1370292	0.000114355	-0.115552311	0.002057489
TKI258	mRNA	SLC7A11	CNV	CCLE	-	-	-	-	-0.1713122	0.03863059	-0.190730158	0.010836646
Tanespimycin	mRNA	SLC7A11	Expression	GDSC	-	-	-	-	-0.1895412	2.74E-08	-0.182636389	7.93E-08
naphtho[2,1-b]quinolizinium, 5-chloro-7-methyl- perchlorate	mRNA	SLC7A11	Methylation	CellMiner	-	-	-	-	-0.320006	0.04533143	-	-
Vemurafenib	mRNA	SLC7A11	Methylation	CellMiner	-	-	-	-	-0.3265464	0.04683581	-	-
sb-590885-aad	mRNA	SLC7A11	Methylation	CellMiner	-	-	-	-	-0.3265671	0.04173521	-	-
Denileukin Diftitox Ontak	mRNA	SLC7A11	Methylation	CellMiner	-	-	-	-	-0.3342864	0.04603566	-	-
cinchonidine	mRNA	SLC7A11	Methylation	CellMiner	-	-	-	-	-0.33584513	0.0446939	-	-
benzeneamine, 4-[(9-acridinyl)thio]-	mRNA	SLC7A11	Expression	CellMiner	-	-	-	-	-0.34048273	0.04671344	-0.409942897	0.0354362
4-thiomorpholinecarbodithioic acid, antimony complex	mRNA	SLC7A11	Expression	CellMiner	-	-	-	-	-0.34112846	0.0473454	-	-
longikaurin b	mRNA	SLC7A11	Expression	CellMiner	-	-	-	-	-0.3425538	0.04537633	-	-
1,4-naphthalenedione, 7-(benzoyloxy)-5-methoxy-	mRNA	SLC7A11	Expression	CellMiner	-	-	-	-	-0.34451319	0.04946878	-0.399171925	0.044344221
3-acridineamine, 9-[[(4-nitrophenyl)methyl]thio]-	mRNA	SLC7A11	Expression	CellMiner	-	-	-	-	-0.34753755	0.03955905	-0.441545092	0.019531169
antineoplastic-131513	mRNA	SLC7A11	Methylation	CellMiner	-	-	-	-	-0.3491916	0.03019666	-0.361307176	0.020827265
protein toxin d 5 - mw approx 6700	mRNA	SLC7A11	Methylation	CellMiner	-	-	-	-	-0.3525336	0.0348337	-	-
ochraceolide a	mRNA	SLC7A11	Expression	CellMiner	-	-	-	-	-0.3590691	0.02877183	-0.450005564	0.020787222
mercury, (p-dioxane-2,5-diyldimethylene)bis[(octanoyloxy)-	mRNA	SLC7A11	Expression	CellMiner	-	-	-	-	-0.3625635	0.03928874	-	-
protein toxin a 23 - mw approx. 6700	mRNA	SLC7A11	Methylation	CellMiner	-	-	-	-	-0.363019	0.03119138	-	-
berberine chloride	mRNA	SLC7A11	Methylation	CellMiner	-	-	-	-	-0.3634357	0.03303357	-0.3809762	0.034103305
antineoplastic-651590	mRNA	SLC7A11	Expression	CellMiner	-	-	-	-	-0.36343813	0.03601521	-	-
sb-682330-a	mRNA	SLC7A11	Methylation	CellMiner	-	-	-	-	-0.3637921	0.01949562	-	-
indole-2,3-dione, 3-[(pentafluorophenyl)hydrazone]	mRNA	SLC7A11	Expression	CellMiner	-	-	-	-	-0.3642677	0.03640174	-0.410426351	0.043517732
protein toxin b 15 - mw approx 6700	mRNA	SLC7A11	Methylation	CellMiner	-	-	-	-	-0.3686058	0.04795385	-	-
diacromo blue g	mRNA	SLC7A11	Methylation	CellMiner	-	-	-	-	-0.3710642	0.04720909	-	-
2-amino-5,8-dihydroxy-1,4-naphthoquinone	mRNA	SLC7A11	Expression	CellMiner	-	-	-	-	-0.37252626	0.0314902	-	-
sb-610251-b	mRNA	SLC7A11	Methylation	CellMiner	-	-	-	-	-0.3737922	0.01371979	-	-
(z)-3-bromo-3-iodo-2-phenylpropenal	mRNA	SLC7A11	Expression	CellMiner	-	-	-	-	-0.37492067	0.03073697	-	-
1,1-dimethylethyl methyl diester, (z, e)	mRNA	SLC7A11	Expression	CellMiner	-	-	-	-	-0.37539929	0.03581822	-	-
benzo[b]naphtho[2,3-d]furan-6,11-dione, 4-chloro-3-hydroxy	mRNA	SLC7A11	Methylation	CellMiner	-	-	-	-	-0.3759201	0.02161354	-	-
6-chloro-7-[4'-(pyridyl)piperazino]-5,8-quinolinedione	mRNA	SLC7A11	Expression	CellMiner	-	-	-	-	-0.37750393	0.03949133	-0.434284775	0.027714254
melampodinin	mRNA	SLC7A11	Expression	CellMiner	-	-	-	-	-0.3778863	0.03108018	-	-
4-amino-1-benzylpiperidine	mRNA	SLC7A11	Methylation	CellMiner	-	-	-	-	-0.3785088	0.01816789	-	-
lychnopholide	mRNA	SLC7A11	Expression	CellMiner	-	-	-	-	-0.3797146	0.04272951	-0.369004615	0.046873785
bis(salicylidene-2-methyl-1-propanole-2-imine)cobalt(ii)	mRNA	SLC7A11	Expression	CellMiner	-	-	-	-	-0.38056502	0.03557677	-0.450164014	0.047499072
3,8-dimethyl-1,2-naphthoquinone	mRNA	SLC7A11	Expression	CellMiner	-	-	-	-	-0.38132753	0.02736083	-0.442762257	0.027727946
dequalinium chloride	mRNA	SLC7A11	Methylation	CellMiner	-	-	-	-	-0.3819579	0.03071397	-0.45328739	0.011686997
bis-.mu.-propionatodiaquatetrabromorhenium(ii)	mRNA	SLC7A11	Methylation	CellMiner	-	-	-	-	-0.3830912	0.01711652	-	-
5h-naphtho[2,3-a]carbazole-5,13(12h)-dione, 12-phenyl-	mRNA	SLC7A11	Expression	CellMiner	-	-	-	-	-0.38430075	0.02408803	-	-
2,1,3-benzoselanadiazole, nitro-6-(trifluoromethyl)-	mRNA	SLC7A11	Expression	CellMiner	-	-	-	-	-0.38641304	0.02769593	-0.378358853	0.043621807
2-chloro-3-amino-5,8-dihydoxy-1,4-naphthoquinone	mRNA	SLC7A11	Methylation	CellMiner	-	-	-	-	-0.3873208	0.04797086	-	-
naphtho[2,3-b]furan-4,9-dione, 2-bromo-	mRNA	SLC7A11	Methylation	CellMiner	-	-	-	-	-0.3876156	0.0302	-	-
acetylrolandrolide	mRNA	SLC7A11	Expression	CellMiner	-	-	-	-	-0.38906924	0.03722423	-	-
3-(tert-butyldimethylsilyloxymethyl)-3-butene-2-one	mRNA	SLC7A11	Expression	CellMiner	-	-	-	-	-0.39031091	0.02224303	-	-
paulomycin a	mRNA	SLC7A11	Expression	CellMiner	-	-	-	-	-0.390776	0.02654288	-	-
3,3-diiodo-2-phenyl-2-propenal	mRNA	SLC7A11	Expression	CellMiner	-	-	-	-	-0.39191069	0.02068744	-	-
2-octene, 1-bromo-3-(bromomethyl)-2,6,7-trichloro-7-methyl-	mRNA	SLC7A11	Expression	CellMiner	-	-	-	-	-0.39224957	0.02384388	-	-
Dimethylaminoparthenolide	mRNA	SLC7A11	Expression	CellMiner	-	-	-	-	-0.39315937	0.04749025	-	-
2-methyl-4,5,6-trichloropyrimidine	mRNA	SLC7A11	Expression	CellMiner	-	-	-	-	-0.39606291	0.03383188	-0.444404308	0.049455068
2-methoxyestra-2,5(10)-dien-1,4,17-trione	mRNA	SLC7A11	Expression	CellMiner	-	-	-	-	-0.39675589	0.04929468	-	-
ophiobolin	mRNA	SLC7A11	Expression	CellMiner	-	-	-	-	-0.3969232	0.04475402	-	-
2-bromo-5,8-dihydroxy-3-methyl-1,4-naphthoquinone	mRNA	SLC7A11	Expression	CellMiner	-	-	-	-	-0.39695416	0.01559704	-0.422124658	0.029176874
2-methoxycarbonyl-3,4-dichloro-5-nitrofuran	mRNA	SLC7A11	Expression	CellMiner	-	-	-	-	-0.39761113	0.04132182	-	-
antineoplastic-400008	mRNA	SLC7A11	Expression	CellMiner	-	-	-	-	-0.39822313	0.02594828	-0.445741285	0.041387483
benzoxazole, 2-[(1-methyl-4-nitro-1h-imidazol-5-yl)thio]-	mRNA	SLC7A11	Expression	CellMiner	-	-	-	-	-0.39848537	0.03301876	-0.386259621	0.044268239
1h-benzocycloheptene-1,4,7-trione, 4,7-dihydro-	mRNA	SLC7A11	Expression	CellMiner	-	-	-	-	-0.39877133	0.02271551	-	-
bipinnatin i	mRNA	SLC7A11	Expression	CellMiner	-	-	-	-	-0.39900246	0.02411492	-0.526283622	0.009721307
pyrimidine, 2,4,5-trichloro-6-isopropyl-	mRNA	SLC7A11	Expression	CellMiner	-	-	-	-	-0.4001026	0.03990684	-0.44032848	0.02718315
rubescensin a (oridonin) [rabdosia diterpenoid]	mRNA	SLC7A11	Expression	CellMiner	-	-	-	-	-0.4002071	0.0295948	-	-
piperazine-2,2,5,5-tetracarbonitrile, 3,6-dipropyl-	mRNA	SLC7A11	Expression	CellMiner	-	-	-	-	-0.4032981	0.04083457	-	-
niveusin a	mRNA	SLC7A11	Expression	CellMiner	-	-	-	-	-0.4034163	0.030521	-	-
phenylmercuric acetate (usan)	mRNA	SLC7A11	Expression	CellMiner	-	-	-	-	-0.4048404	0.04855393	-	-
mecal	mRNA	SLC7A11	Expression	CellMiner	-	-	-	-	-0.4060464	0.02008997	-0.395248024	0.033513246
4h-cyclopenta[c]thiophen-4-one, 1,3-dichloro-	mRNA	SLC7A11	Expression	CellMiner	-	-	-	-	-0.40674508	0.02474749	-	-
c4, carbonyl, ethyl prodigiosine	mRNA	SLC7A11	Expression	CellMiner	-	-	-	-	-0.40812457	0.02106061	-	-
buddledin c	mRNA	SLC7A11	Expression	CellMiner	-	-	-	-	-0.40824251	0.02024683	-0.413048613	0.038264102
cyanocycline a	mRNA	SLC7A11	Expression	CellMiner	-	-	-	-	-0.40857847	0.04083904	-	-
2-chloro-3-(n-(l)-tyrosinamido)naphthazarin	mRNA	SLC7A11	Expression	CellMiner	-	-	-	-	-0.40967926	0.01547347	-0.35784593	0.035829422
Arsenic trioxide	mRNA	SLC7A11	Expression	CellMiner	-	-	-	-	-0.40987667	0.04926391	-	-
(3r)-astragaluquinone	mRNA	SLC7A11	Expression	CellMiner	-	-	-	-	-0.41019035	0.02915542	-	-
2-hydroxyethyl diethylcarbamo(dithioperoxo)thioate	mRNA	SLC7A11	Expression	CellMiner	-	-	-	-	-0.41111971	0.04378481	-	-
eunicin-cyclobilactone	mRNA	SLC7A11	Methylation	CellMiner	-	-	-	-	-0.4127154	0.00880255	-	-
(2,2-dimethyl)-1,3-propandiyl-bis(2,3-dichloro)maleimide	mRNA	SLC7A11	Expression	CellMiner	-	-	-	-	-0.41280432	0.01049857	-0.484327446	0.017161007
pmsf	mRNA	SLC7A11	Methylation	CellMiner	-	-	-	-	-0.4162505	0.007039966	-	-
pentamidine isethionate	mRNA	SLC7A11	Methylation	CellMiner	-	-	-	-	-0.4170348	0.02456774	-0.359805488	0.040416484
hydroxypristimerin	mRNA	SLC7A11	Expression	CellMiner	-	-	-	-	-0.4176998	0.02428716	-0.432483502	0.037552199
aquamycin	mRNA	SLC7A11	Expression	CellMiner	-	-	-	-	-0.41857161	0.02151067	-0.478526292	0.012278696
orange y	mRNA	SLC7A11	Methylation	CellMiner	-	-	-	-	-0.4188834	0.006252764	-	-
shikonin	mRNA	SLC7A11	Expression	CellMiner	-	-	-	-	-0.4192607	0.01300001	-0.504432158	0.014641992
crassin acetate	mRNA	SLC7A11	Expression	CellMiner	-	-	-	-	-0.41927665	0.0231021	-	-
straital b	mRNA	SLC7A11	Expression	CellMiner	-	-	-	-	-0.4193961	0.02774484	-	-
2-hydroxyethylthio-3-methylnaphthoquinone	mRNA	SLC7A11	Expression	CellMiner	-	-	-	-	-0.41984298	0.01273278	-0.476856176	0.02816324
2-chloro-3-(2-butoxyethoxy)naphthazarin	mRNA	SLC7A11	Expression	CellMiner	-	-	-	-	-0.42098164	0.01272626	-0.429149011	0.045158203
carnosol o-quinone	mRNA	SLC7A11	Expression	CellMiner	-	-	-	-	-0.42337875	0.01527156	-	-
quinoxaline, 2,3-bis(iodomethyl)-6-methoxy-	mRNA	SLC7A11	Expression	CellMiner	-	-	-	-	-0.4254692	0.01663582	-0.413382053	0.041007435
Asaley	mRNA	SLC7A11	Expression	CellMiner	-	-	-	-	-0.4256448	0.02331085	-0.435369805	0.03737991
1h-inden-1-one, 2-bromo-2,3-dihydro-2-methyl-	mRNA	SLC7A11	Expression	CellMiner	-	-	-	-	-0.42713804	0.03772783	-	-
isovelleral	mRNA	SLC7A11	Expression	CellMiner	-	-	-	-	-0.4271552	0.009639123	-	-
Masoprocol	mRNA	SLC7A11	Expression	CellMiner	-	-	-	-	-0.4284663	0.04517409	-	-
benzoic acid, p-[(purin-6-ylthio)mercuri]-	mRNA	SLC7A11	Expression	CellMiner	-	-	-	-	-0.42865044	0.03210825	-	-
2-chloro-3-[1-(4-(2-pyrimidyl)piperazine)]-naphthazarin	mRNA	SLC7A11	Expression	CellMiner	-	-	-	-	-0.42948286	0.01493277	-0.433539424	0.029006793
3-pyridinecarboxamide, 6-(hydroxyazo)-, sodium salt	mRNA	SLC7A11	Methylation	CellMiner	-	-	-	-	-0.4300733	0.004779278	-	-
4-n,n-bis-2'-carboxyethylaminobenzylidene rhodanine	mRNA	SLC7A11	Methylation	CellMiner	-	-	-	-	-0.4303055	0.004929342	-	-
antibiotic 2-79-a(5)	mRNA	SLC7A11	Methylation	CellMiner	-	-	-	-	-0.4308203	0.0231704	-	-
acnistin-e	mRNA	SLC7A11	Expression	CellMiner	-	-	-	-	-0.43193423	0.022008	-0.53530835	0.030987439
benz[a]anthracene-1,4-dione, 1,4-dihydro-7,12-dimethyl-	mRNA	SLC7A11	Expression	CellMiner	-	-	-	-	-0.43369148	0.00879258	-0.439973953	0.048277789
euparotin acetate	mRNA	SLC7A11	Expression	CellMiner	-	-	-	-	-0.43397945	0.01377579	-0.475336951	0.016482882
Cuprimyxin	mRNA	SLC7A11	Expression	CellMiner	-	-	-	-	-0.43409252	0.037449	-	-
protein toxin c 10 - mw approx. 6700	mRNA	SLC7A11	Methylation	CellMiner	-	-	-	-	-0.4350456	0.003959126	-0.38858744	0.010299084
piperidine, 4-(p-anilinoanilino)-2,2,6,6-tetramethyl- (8ci)	mRNA	SLC7A11	Expression	CellMiner	-	-	-	-	-0.4353289	0.03338249	-	-
1h-benzo[a]carbazole-1,4(11h)-dione, 8-methoxy-	mRNA	SLC7A11	Expression	CellMiner	-	-	-	-	-0.43534249	0.007563287	-0.570892672	0.002129152
;5,6,7,8-tetrafluoronaphtho[2,3-c][1,2,5]thiadiazole-4,9...	mRNA	SLC7A11	Expression	CellMiner	-	-	-	-	-0.43654757	0.02944174	-	-
2-chloro-3-(2-chloroethoxy)-naphthazarin	mRNA	SLC7A11	Expression	CellMiner	-	-	-	-	-0.43898439	0.00668691	-0.509944027	0.006005507
rifamycin, 1,4-dideoxy-1,4-dihydro-1,4-dioxo-, 21-formate	mRNA	SLC7A11	Expression	CellMiner	-	-	-	-	-0.4394067	0.008896279	-0.493101202	0.025552776
benzene, 1,4-dichloro-2,5-bis(2-nitroethenyl)-	mRNA	SLC7A11	Expression	CellMiner	-	-	-	-	-0.43959013	0.04412872	-	-
3,5-dimethoxy-beta-methyl-beta-nitrostyrene	mRNA	SLC7A11	Expression	CellMiner	-	-	-	-	-0.44034225	0.008588961	-0.490577089	0.015190924
mp 317	mRNA	SLC7A11	Expression	CellMiner	-	-	-	-	-0.4406942	0.01460077	-0.451382525	0.029546446
olivomycin transformation	mRNA	SLC7A11	Methylation	CellMiner	-	-	-	-	-0.4410294	0.009276855	-	-
Pibenzimol	mRNA	SLC7A11	Expression	CellMiner	-	-	-	-	-0.4421527	0.04901623	-	-
6-n-(4-morpholino)-7-chloro-5,8-quinolinedione	mRNA	SLC7A11	Expression	CellMiner	-	-	-	-	-0.44217019	0.009050602	-0.423226025	0.022637004
5,6-ethylenediquino[3,2-b	mRNA	SLC7A11	Methylation	CellMiner	-	-	-	-	-0.4432701	0.003529349	-0.480837996	0.001414151
discorhabdin b	mRNA	SLC7A11	Expression	CellMiner	-	-	-	-	-0.44542778	0.03155965	-0.428114852	0.03278203
2,6-dihydroxy-9-(5'-nitropyridine)-9h-purine	mRNA	SLC7A11	Methylation	CellMiner	-	-	-	-	-0.4458064	0.003192564	-	-
naphthazarin	mRNA	SLC7A11	Expression	CellMiner	-	-	-	-	-0.4479127	0.009351608	-0.437475688	0.034017478
nanaomycin	mRNA	SLC7A11	Expression	CellMiner	-	-	-	-	-0.449542	0.01021322	-0.440214523	0.015998248
4-(5'-bromofuran-2'-yl)-3-bromo-but-3-en-2-one	mRNA	SLC7A11	Expression	CellMiner	-	-	-	-	-0.45137104	0.0278883	-0.444972422	0.038952156
hm-4	mRNA	SLC7A11	Expression	CellMiner	-	-	-	-	-0.4525621	0.03456485	-	-
mexicanin e	mRNA	SLC7A11	Expression	CellMiner	-	-	-	-	-0.4546874	0.0169055	-0.386950664	0.048016799
propanoic acid, 3-bromo-2-(bromomethyl)-, methyl ester	mRNA	SLC7A11	Expression	CellMiner	-	-	-	-	-0.455179	0.008944176	-0.465591266	0.018037056
eupalmerin acetate	mRNA	SLC7A11	Expression	CellMiner	-	-	-	-	-0.45589535	0.03369836	-	-
9-.beta.-hydroxyparthenolide	mRNA	SLC7A11	Expression	CellMiner	-	-	-	-	-0.4579785	0.01476589	-0.378354646	0.039616404
l-cysteine, homopolymer, diphenyltin complex	mRNA	SLC7A11	Expression	CellMiner	-	-	-	-	-0.4581029	0.02831414	-0.572035963	0.01004492
aquayamycin	mRNA	SLC7A11	Expression	CellMiner	-	-	-	-	-0.45919939	0.01269959	-0.43489303	0.043181526
bulleyanin	mRNA	SLC7A11	Expression	CellMiner	-	-	-	-	-0.45934497	0.00945933	-0.435313096	0.027251888
erioflorin acetate	mRNA	SLC7A11	Expression	CellMiner	-	-	-	-	-0.45942522	0.008532349	-	-
1-penten-4-yn-3-one, 5-(2,4-dimethoxypyrimidin-5-yl)-	mRNA	SLC7A11	Expression	CellMiner	-	-	-	-	-0.45985527	0.005068825	-0.450592678	0.033901623
(e)-1-(2,5-dihydroxyphenyl)ethene-2-isonitrile	mRNA	SLC7A11	Expression	CellMiner	-	-	-	-	-0.46179244	0.01327382	-0.458537507	0.02820409
geldanamicin	mRNA	SLC7A11	Expression	CellMiner	-	-	-	-	-0.46192916	0.01411492	-0.432557108	0.019596451
geldanamycin, n,n'-dimethyl	mRNA	SLC7A11	Expression	CellMiner	-	-	-	-	-0.46228286	0.01167778	-0.486647958	0.016405424
benzo[g]quinoxaline-5,10-dione, 5,10-dihydro-2,3-dimethyl-	mRNA	SLC7A11	Methylation	CellMiner	-	-	-	-	-0.4623712	0.007017417	-	-
tricyclo[4.4.0.0(2,7)]decane-5-one, 4,4-dibromo-2-methyl-	mRNA	SLC7A11	Expression	CellMiner	-	-	-	-	-0.4623943	0.01123505	-0.45765891	0.034385709
Hypothemycin	mRNA	SLC7A11	Expression	CellMiner	-	-	-	-	-0.4628492	0.01350756	-0.478068167	0.02010934
caracemide	mRNA	SLC7A11	Expression	CellMiner	-	-	-	-	-0.46289862	0.003932721	-0.48700992	0.00661872
lmu-3 herz	mRNA	SLC7A11	Expression	CellMiner	-	-	-	-	-0.4629706	0.004640302	-0.433522046	0.02601423
pinnatifidin	mRNA	SLC7A11	Expression	CellMiner	-	-	-	-	-0.4632745	0.02498714	-	-
1h-benzo[a]carbazole-1,4(11h)-dione, 11-(2-nitrophenyl)-	mRNA	SLC7A11	Expression	CellMiner	-	-	-	-	-0.46383691	0.007533547	-0.480443516	0.015622299
2-azabicyclo[16.3.1]docosane, geldanamycin deriv.	mRNA	SLC7A11	Expression	CellMiner	-	-	-	-	-0.46408209	0.01212613	-0.441569991	0.017990159
naphthalen-1,4-dione, 3-butanoylamino-2-chloro-1,4-dihydro-	mRNA	SLC7A11	Expression	CellMiner	-	-	-	-	-0.4643315	0.009345752	-0.498957959	0.020015242
metofurone	mRNA	SLC7A11	Expression	CellMiner	-	-	-	-	-0.4649148	0.04234867	-0.459150784	0.043169446
2,4-cyclopentadien-1-one, 2-bromo-3,4,5-triphenyl- (9ci)	mRNA	SLC7A11	Expression	CellMiner	-	-	-	-	-0.46642465	0.006695365	-0.439164689	0.022515537
1h-benzo[a]carbazole-1,4(11h)-dione, 11-phenyl-	mRNA	SLC7A11	Expression	CellMiner	-	-	-	-	-0.46673102	0.004355852	-0.554675565	0.005869676
n-decyl-2-iodoacetamide	mRNA	SLC7A11	Expression	CellMiner	-	-	-	-	-0.4688233	0.03385533	-	-
1,4-benzenediol, 2,5-bis(1-pyrazolyl)-	mRNA	SLC7A11	Expression	CellMiner	-	-	-	-	-0.46968893	0.003760843	-0.47827782	0.021938855
2(1h)-quinoxalinone, 3-(bromomethyl)-	mRNA	SLC7A11	Expression	CellMiner	-	-	-	-	-0.4697947	0.005318233	-0.516200748	0.011882104
ramentaceone	mRNA	SLC7A11	Expression	CellMiner	-	-	-	-	-0.4698896	0.003002141	-0.560404599	0.003508691
parthenolid-8-one	mRNA	SLC7A11	Expression	CellMiner	-	-	-	-	-0.4717641	0.008596491	-0.551578487	0.016504412
cis-7,9-diphenyl-3-methylene-1,8-dioxaspirodecan-2-one	mRNA	SLC7A11	Expression	CellMiner	-	-	-	-	-0.47312106	0.008286863	-0.537690895	0.005491835
1h-benzo[a]carbazole-1,4(11h)-dione, 8-methoxy-11- methyl-	mRNA	SLC7A11	Expression	CellMiner	-	-	-	-	-0.47356956	0.002561949	-0.568268659	0.002430838
z-.alpha.-chlorochalcone	mRNA	SLC7A11	Expression	CellMiner	-	-	-	-	-0.4740827	0.04631029	-	-
weisiensin a	mRNA	SLC7A11	Expression	CellMiner	-	-	-	-	-0.4742659	0.03808309	-0.532844282	0.016347047
heliangolide	mRNA	SLC7A11	Expression	CellMiner	-	-	-	-	-0.4745897	0.01095843	-0.469823275	0.019165697
stereoisomer of 672120 (mw=262)	mRNA	SLC7A11	Expression	CellMiner	-	-	-	-	-0.4753518	0.005163395	-0.528509504	0.004522741
2-propenamide, n-[(cyanoamino)iminomethyl]-2-methyl-	mRNA	SLC7A11	Expression	CellMiner	-	-	-	-	-0.47569889	0.02355	-0.483061455	0.03779193
mercaptoacetate	mRNA	SLC7A11	Expression	CellMiner	-	-	-	-	-0.4760881	0.02260112	-	-
rustaiyan a	mRNA	SLC7A11	Expression	CellMiner	-	-	-	-	-0.4786773	0.003329649	-0.511462474	0.007997101
2-bromo-8-hydroxy-6-methyl-1,4-naphthoquinone	mRNA	SLC7A11	Expression	CellMiner	-	-	-	-	-0.47982408	0.002265325	-0.635300015	0.000830697
4-bromoacetamido-benzoylurea	mRNA	SLC7A11	Expression	CellMiner	-	-	-	-	-0.47991272	0.0261636	-	-
rifocin	mRNA	SLC7A11	Expression	CellMiner	-	-	-	-	-0.4804793	0.002859883	-0.428865178	0.012976447
2,2',5,5'-tetrahydroxy-4,4'-dimethylbiphenyl	mRNA	SLC7A11	Expression	CellMiner	-	-	-	-	-0.48097963	0.01118609	-0.536425412	0.01517313
22-hydroxytingenone	mRNA	SLC7A11	Expression	CellMiner	-	-	-	-	-0.48102985	0.005545373	-0.502646754	0.020649237
leinamycin	mRNA	SLC7A11	Expression	CellMiner	-	-	-	-	-0.4810823	0.02422259	-0.479534278	0.033140412
pyrimidine, 4-[(2,4-dinitrophenyl)thio]-	mRNA	SLC7A11	Expression	CellMiner	-	-	-	-	-0.4821816	0.008524509	-0.558138244	0.030089524
1,4-naphthalenedione, 5,8-dihydroxy-2,3-bis(hydroxymethyl)-	mRNA	SLC7A11	Expression	CellMiner	-	-	-	-	-0.48251839	0.005531725	-0.456226643	0.016855464
melampodin b acetate	mRNA	SLC7A11	Expression	CellMiner	-	-	-	-	-0.4842989	0.01301375	-0.457153981	0.025766484
silver benzoate	mRNA	SLC7A11	Expression	CellMiner	-	-	-	-	-0.4856072	0.01755881	-0.45684038	0.024249434
hm-9-ao	mRNA	SLC7A11	Expression	CellMiner	-	-	-	-	-0.4878275	0.005768228	-0.478560516	0.014880908
2,4(1h,3h)-pyrimidinedione, 6-[(3,4-dichlorophenyl)azo]-	mRNA	SLC7A11	Expression	CellMiner	-	-	-	-	-0.48929944	0.005383883	-	-
benzenepropanoic acid, 2,5-dihydroxy-, 2-phenylethylester	mRNA	SLC7A11	Expression	CellMiner	-	-	-	-	-0.49063253	0.003982055	-0.461899826	0.04497541
1,4-di-n-oxide-2-acethyl-3-bromomethylquinoxalina	mRNA	SLC7A11	Expression	CellMiner	-	-	-	-	-0.49161064	0.01338791	-0.551626401	0.010291744
1,2-naphthoquinone, 3,7-dimethyl-	mRNA	SLC7A11	Expression	CellMiner	-	-	-	-	-0.49170334	0.003945855	-0.505343038	0.026636031
bisacetylacetone ethylenediimine tin	mRNA	SLC7A11	Expression	CellMiner	-	-	-	-	-0.49187814	0.04053631	-0.481762987	0.035401637
1,4-naphthoquinone, 2,2'-(1,4-piperazinediyl)bis[3-chloro-	mRNA	SLC7A11	Expression	CellMiner	-	-	-	-	-0.49210621	0.002124153	-0.497957487	0.009203091
4-piperidinone, 1-methyl-2,6-bis[(2-nitrophenyl)methylene]-	mRNA	SLC7A11	Expression	CellMiner	-	-	-	-	-0.49254637	0.01427881	-0.481479425	0.01697128
7-methyljuglone	mRNA	SLC7A11	Expression	CellMiner	-	-	-	-	-0.49304083	0.003043973	-0.513518772	0.020670047
eupachloroxin	mRNA	SLC7A11	Expression	CellMiner	-	-	-	-	-0.49305278	0.03523377	-	-
streptonigrin analog (meo-n3)	mRNA	SLC7A11	Expression	CellMiner	-	-	-	-	-0.4932304	0.00364848	-0.486333268	0.016237129
1,2-dimethoxy-4-(2-nitropropenyl)benzene	mRNA	SLC7A11	Expression	CellMiner	-	-	-	-	-0.49482898	0.04903201	-0.478507322	0.046490477
quinoxaline, 6-chloro-2,3-bis(iodomethyl)-	mRNA	SLC7A11	Expression	CellMiner	-	-	-	-	-0.495865	0.02123732	-0.483613276	0.028822276
uracil, 1,3-bis[1,2-bis(ethoxycarbonyl)ethenyl]-	mRNA	SLC7A11	Expression	CellMiner	-	-	-	-	-0.4961393	0.01221589	-0.536842258	0.012661906
3-piperidino-2-phenylpropiophenone	mRNA	SLC7A11	Expression	CellMiner	-	-	-	-	-0.49615125	0.03314159	-	-
arnebin	mRNA	SLC7A11	Expression	CellMiner	-	-	-	-	-0.49661778	0.002248912	-0.522327509	0.005570588
benzene, 1,1'-[(1,3-butadiene-1,4-diyl)sulfonyl]bis	mRNA	SLC7A11	Expression	CellMiner	-	-	-	-	-0.49857204	0.005708293	-0.462534564	0.020031195
7-chloro-6-n-(4-(2'-pyridyl)piperazino)-5,8-quinolinedione	mRNA	SLC7A11	Expression	CellMiner	-	-	-	-	-0.49865726	0.01311244	-0.522118632	0.007495036
costatone	mRNA	SLC7A11	Expression	CellMiner	-	-	-	-	-0.50115006	0.008932078	-	-
2-propyn-1-one, 3-(2,4-dimethoxy-5-pyrimidinyl)-1-phenyl-	mRNA	SLC7A11	Expression	CellMiner	-	-	-	-	-0.50138266	0.005631164	-0.483993778	0.027109819
stannane, chlorohydroxydiphenyl-	mRNA	SLC7A11	Expression	CellMiner	-	-	-	-	-0.5017841	0.0194587	-0.473064501	0.030143626
;ANTINEOPLASTIC-33423	mRNA	SLC7A11	Expression	CellMiner	-	-	-	-	-0.5021995	0.03462071	-0.519396435	0.045592612
gab-geldanamycin	mRNA	SLC7A11	Expression	CellMiner	-	-	-	-	-0.50348551	0.001764358	-0.505779705	0.003935459
silver methylsulfonate	mRNA	SLC7A11	Expression	CellMiner	-	-	-	-	-0.5039996	0.02201543	-0.451724955	0.04925005
2-chloro-3-(1-(4-methyl)piperazino)naphthazarin	mRNA	SLC7A11	Expression	CellMiner	-	-	-	-	-0.5042065	0.01425107	-0.483674662	0.025531258
9-.alpha.-acetoxyparthenolide	mRNA	SLC7A11	Expression	CellMiner	-	-	-	-	-0.50494116	0.0324956	-0.513182249	0.019263468
celastrol	mRNA	SLC7A11	Expression	CellMiner	-	-	-	-	-0.50649267	0.04064603	-	-
1h-benzo(a)carbazole-1,4-dione, 8,11-dimethyl-	mRNA	SLC7A11	Expression	CellMiner	-	-	-	-	-0.50668077	0.005263919	-0.532808859	0.009823822
1,3-butadiene, 1,1,2,4,4-pentachloro-3-nitro-	mRNA	SLC7A11	Expression	CellMiner	-	-	-	-	-0.50677062	0.00378189	-0.497971547	0.006296881
eurecurvin	mRNA	SLC7A11	Expression	CellMiner	-	-	-	-	-0.50770033	0.01184885	-0.512004672	0.004751644
(2,5-dioxo-2,5-dihydro-1h-pyrrol-1-yl)methyl propionate	mRNA	SLC7A11	Expression	CellMiner	-	-	-	-	-0.50779618	0.002602208	-	-
spermine hydrochloride	mRNA	SLC7A11	Expression	CellMiner	-	-	-	-	-0.5078657	0.03002148	-0.516436602	0.025114792
adaphostin	mRNA	SLC7A11	Expression	CellMiner	-	-	-	-	-0.50995522	0.002823973	-0.574806873	0.004444972
taylor e	mRNA	SLC7A11	Expression	CellMiner	-	-	-	-	-0.5108478	0.006434147	-0.465978413	0.029054295
dermazin	mRNA	SLC7A11	Expression	CellMiner	-	-	-	-	-0.51103731	0.003852909	-0.501188017	0.019958315
3-(hydroxymethoxymethyl)-3-butene-2-one	mRNA	SLC7A11	Expression	CellMiner	-	-	-	-	-0.5113083	0.00311651	-0.581440265	0.003706008
perfragilin b	mRNA	SLC7A11	Expression	CellMiner	-	-	-	-	-0.5123779	0.002056575	-0.555327075	0.006070156
cycloalkannin	mRNA	SLC7A11	Expression	CellMiner	-	-	-	-	-0.51246563	0.005003887	-0.504202849	0.009550839
s-hexadecyl methanethiosulfonate	mRNA	SLC7A11	Expression	CellMiner	-	-	-	-	-0.513177	0.01153358	-0.520710618	0.013382391
echinosporin	mRNA	SLC7A11	Expression	CellMiner	-	-	-	-	-0.51439145	0.01252225	-	-
bipinnatin h	mRNA	SLC7A11	Expression	CellMiner	-	-	-	-	-0.51452518	0.02102837	-	-
vancide pa	mRNA	SLC7A11	Expression	CellMiner	-	-	-	-	-0.5147883	0.004584856	-0.533073951	0.018361614
antineoplastic-402867	mRNA	SLC7A11	Expression	CellMiner	-	-	-	-	-0.51485242	0.0171923	-	-
2,3,4-tri-o-acetyl-1-s-dimethylarsino-1-thio- a -d-xylose	mRNA	SLC7A11	Expression	CellMiner	-	-	-	-	-0.51498006	0.0251464	-	-
crassin	mRNA	SLC7A11	Expression	CellMiner	-	-	-	-	-0.51530499	0.002370576	-0.450718317	0.020413461
wln: i1vmr de	mRNA	SLC7A11	Expression	CellMiner	-	-	-	-	-0.5174294	0.0427974	-	-
diketocoriolin b	mRNA	SLC7A11	Expression	CellMiner	-	-	-	-	-0.51914984	0.001169327	-0.55192631	0.002395853
11h-benzo[a]carbazole-1,4-dione, 7,11-dimethyl-	mRNA	SLC7A11	Expression	CellMiner	-	-	-	-	-0.52116312	0.001266736	-0.538034613	0.005745382
3h-1,2-dithiole, tetrachloro-	mRNA	SLC7A11	Expression	CellMiner	-	-	-	-	-0.52168846	0.001897711	-0.543974178	0.011801526
encelin	mRNA	SLC7A11	Expression	CellMiner	-	-	-	-	-0.52171944	0.004780347	-0.401488451	0.048151654
1h-benzo[a]carbazole-1,4(11h)-dione, 11-methyl-	mRNA	SLC7A11	Expression	CellMiner	-	-	-	-	-0.52253752	0.001256597	-0.552775271	0.002176577
benzofurazan, 5-nitro-6-(1-piperidinyl)-, 1-oxide	mRNA	SLC7A11	Expression	CellMiner	-	-	-	-	-0.52266557	0.02794627	-0.477331151	0.03380452
anqi	mRNA	SLC7A11	Expression	CellMiner	-	-	-	-	-0.52374105	0.02666894	-	-
deoxyelephantopin	mRNA	SLC7A11	Expression	CellMiner	-	-	-	-	-0.52577933	0.008656444	-0.525532888	0.018283698
acridine, 9-[5-(ethylthio)-1,3,4-thiadiazol-2-yl]-	mRNA	SLC7A11	Expression	CellMiner	-	-	-	-	-0.52588856	0.001963728	-0.543302168	0.003403099
chaetoglobosin a	mRNA	SLC7A11	Expression	CellMiner	-	-	-	-	-0.52755586	0.04478166	-0.546733015	0.023608858
incomptina b	mRNA	SLC7A11	Expression	CellMiner	-	-	-	-	-0.5285245	0.007205636	-0.512212065	0.012643776
waol a fd-211	mRNA	SLC7A11	Expression	CellMiner	-	-	-	-	-0.5286977	0.03794888	-0.534242963	0.046052815
discorhabdin c . tfa	mRNA	SLC7A11	Expression	CellMiner	-	-	-	-	-0.52952055	0.002345569	-0.494171589	0.005073392
eupachlorin acetate	mRNA	SLC7A11	Expression	CellMiner	-	-	-	-	-0.52953277	0.001526153	-0.559371966	0.004013387
butanedioic acid, 2-bromo-3-fluoro-, dimethyl ester	mRNA	SLC7A11	Expression	CellMiner	-	-	-	-	-0.5296594	0.004614739	-0.548705767	0.005073168
1,4-anthracenedione, 5-hydroxy-	mRNA	SLC7A11	Expression	CellMiner	-	-	-	-	-0.53095494	0.001347335	-0.568641891	0.001988014
zexbrevin	mRNA	SLC7A11	Expression	CellMiner	-	-	-	-	-0.5316071	0.004979116	-0.531280826	0.010597013
1-(3-diethylarsino-3-thio-2-methyl-1-oxopropyl)-l-proline	mRNA	SLC7A11	Expression	CellMiner	-	-	-	-	-0.53188605	0.02274992	-0.507558076	0.047106304
3-bromo-2,4,6-trinitrotoluene	mRNA	SLC7A11	Expression	CellMiner	-	-	-	-	-0.53290422	0.02445473	-0.559750991	0.027813353
quinoxaline, 2-chloro-3-(iodomethyl)-	mRNA	SLC7A11	Expression	CellMiner	-	-	-	-	-0.5330278	0.01719112	-0.498839876	0.040115247
julimycin b2	mRNA	SLC7A11	Expression	CellMiner	-	-	-	-	-0.5345156	0.01050979	-0.479117461	0.0209421
propionamide, 2,3-dibromo-	mRNA	SLC7A11	Expression	CellMiner	-	-	-	-	-0.534776	0.03615042	-0.492907065	0.031051312
acetic acid, rhodium salt (4:2)	mRNA	SLC7A11	Expression	CellMiner	-	-	-	-	-0.53547021	0.01936492	-	-
tolylquinone	mRNA	SLC7A11	Expression	CellMiner	-	-	-	-	-0.5362692	0.01214652	-0.553409663	0.015122159
enmein-3-acetate	mRNA	SLC7A11	Expression	CellMiner	-	-	-	-	-0.53678265	0.04105496	-	-
1,1,3-tribromo-3-methyl-2-butanone	mRNA	SLC7A11	Expression	CellMiner	-	-	-	-	-0.53696953	0.00525263	-0.562822172	0.002391663
spirohexenolide	mRNA	SLC7A11	Expression	CellMiner	-	-	-	-	-0.537295	0.008316571	-0.5151932	0.023969835
2-chloro-6-(4-chlorophenyl)-2,5-cyclohexadiene-1,4-dione	mRNA	SLC7A11	Expression	CellMiner	-	-	-	-	-0.53828249	0.002172751	-	-
mercuryl	mRNA	SLC7A11	Expression	CellMiner	-	-	-	-	-0.5391738	0.01472594	-0.497881152	0.019677554
propanenitrile, 2-chloro-3-(phenylsulfonyl)-	mRNA	SLC7A11	Expression	CellMiner	-	-	-	-	-0.539545	0.004021598	-0.51611201	0.009801256
perezone	mRNA	SLC7A11	Expression	CellMiner	-	-	-	-	-0.5401816	0.0006909	-0.642898827	0.000510336
helenin	mRNA	SLC7A11	Expression	CellMiner	-	-	-	-	-0.5406702	0.0103766	-0.476964544	0.028313932
s-(dimethylarsino)-3-mercapto-1,2-propanediol	mRNA	SLC7A11	Expression	CellMiner	-	-	-	-	-0.5412233	0.03599785	-	-
5-nitrofurylmalonic acid diethyl ester	mRNA	SLC7A11	Expression	CellMiner	-	-	-	-	-0.54159875	0.004014811	-0.559202823	0.006877307
grosheimin	mRNA	SLC7A11	Expression	CellMiner	-	-	-	-	-0.5418257	0.01862316	-0.581043156	0.018920299
enhydrin a	mRNA	SLC7A11	Expression	CellMiner	-	-	-	-	-0.54315599	0.00172652	-0.523654048	0.003680906
linichlorina a	mRNA	SLC7A11	Expression	CellMiner	-	-	-	-	-0.5436345	0.01332132	-0.527491776	0.00952456
paucin	mRNA	SLC7A11	Expression	CellMiner	-	-	-	-	-0.5444314	0.0281721	-	-
diosquinone	mRNA	SLC7A11	Expression	CellMiner	-	-	-	-	-0.54537146	0.000439173	-0.621707237	0.00064085
2-propynoic acid, 2-butyne-1,4-diyl ester	mRNA	SLC7A11	Expression	CellMiner	-	-	-	-	-0.54606173	0.02738343	-0.56600907	0.040832751
2-(2,4-dinitrophenyl)isoquinolinium chloride	mRNA	SLC7A11	Expression	CellMiner	-	-	-	-	-0.54811219	0.02431105	-	-
carquniostatin b	mRNA	SLC7A11	Expression	CellMiner	-	-	-	-	-0.54922305	0.01153487	-0.54910733	0.005154719
4h-1,3,2-benzodioxastannin-4-one, 7-amino-2,2-dibutyl-	mRNA	SLC7A11	Expression	CellMiner	-	-	-	-	-0.54969095	0.007833061	-0.535145126	0.014738685
prima-1	mRNA	SLC7A11	Expression	CellMiner	-	-	-	-	-0.5508209	0.02629647	-	-
cyclopyrethrosin	mRNA	SLC7A11	Expression	CellMiner	-	-	-	-	-0.55094132	0.02126547	-0.569776987	0.006758613
zaluzanin c	mRNA	SLC7A11	Expression	CellMiner	-	-	-	-	-0.5513285	0.003518218	-0.576299448	0.002690884
isodiospyrin	mRNA	SLC7A11	Expression	CellMiner	-	-	-	-	-0.5531275	0.000251276	-0.645416784	0.000144321
6-chloro-7-[bis-(2-chloroethoxy)amino]naphthazarin	mRNA	SLC7A11	Expression	CellMiner	-	-	-	-	-0.55321449	0.02544028	-0.569217309	0.025827865
pyrethrosin	mRNA	SLC7A11	Expression	CellMiner	-	-	-	-	-0.5568349	0.0071233	-0.57074974	0.006433918
urdamycin a, pentaacetate	mRNA	SLC7A11	Expression	CellMiner	-	-	-	-	-0.5573082	0.006813939	-0.532168782	0.033698663
1-s-dimethylarsino-1-thio-d-ribose	mRNA	SLC7A11	Expression	CellMiner	-	-	-	-	-0.55821739	0.02997388	-	-
eupacunoxin	mRNA	SLC7A11	Expression	CellMiner	-	-	-	-	-0.55936378	0.002542739	-0.580634407	0.004832507
4h-1-benzothiopyran-4-one, 2-(methylsulfonyl)-	mRNA	SLC7A11	Expression	CellMiner	-	-	-	-	-0.55970899	0.004300279	-0.57432264	0.002681138
bis(helenalinyl)glutarate	mRNA	SLC7A11	Expression	CellMiner	-	-	-	-	-0.55981519	0.00566301	-0.45979408	0.030311576
phenylmercury benzoate	mRNA	SLC7A11	Expression	CellMiner	-	-	-	-	-0.5625305	0.01617569	-0.507086889	0.025395995
2-butenamide, 4-(2,6-dichlorophenyl)-4-oxo-	mRNA	SLC7A11	Expression	CellMiner	-	-	-	-	-0.5650999	0.01068137	-0.557831266	0.013194638
s-(dimethylarsino)-thiomercaptosuccinic acid	mRNA	SLC7A11	Expression	CellMiner	-	-	-	-	-0.5651637	0.04258995	-	-
antineoplastic-92915	mRNA	SLC7A11	Expression	CellMiner	-	-	-	-	-0.56603347	0.01325048	-0.567558181	0.012595721
acnistin f	mRNA	SLC7A11	Expression	CellMiner	-	-	-	-	-0.56610465	0.001410728	-0.56140936	0.002968693
cyclopentanone, 2,5-bis[(trimethylamino)methyl]-, iodide	mRNA	SLC7A11	Expression	CellMiner	-	-	-	-	-0.56647638	0.000633469	-0.576731779	0.002960373
4h-1-benzothiopyran-4-one, 2-(methylsulfinyl)-	mRNA	SLC7A11	Expression	CellMiner	-	-	-	-	-0.56702493	0.003883018	-0.556688716	0.003586948
1-azabicyclo[2.2.2]octan-3-one, 2-(4-morpholinylmethyl)-	mRNA	SLC7A11	Expression	CellMiner	-	-	-	-	-0.56709592	0.0177473	-	-
uracil, 1-[1,2-bis(ethoxycarbonyl)ethenyl]-, cis-	mRNA	SLC7A11	Expression	CellMiner	-	-	-	-	-0.5674773	0.03148078	-0.591658101	0.00536738
Acrylic acid, 3-(5-nitro-2-furyl)-, ethyl ester	mRNA	SLC7A11	Expression	CellMiner	-	-	-	-	-0.56855583	0.01177034	-	-
vermiculin	mRNA	SLC7A11	Expression	CellMiner	-	-	-	-	-0.569602	0.007760647	-0.595579144	0.006044634
3,4-dibromosulfolane	mRNA	SLC7A11	Expression	CellMiner	-	-	-	-	-0.57093743	0.03186487	-	-
eupachlorin	mRNA	SLC7A11	Expression	CellMiner	-	-	-	-	-0.57171583	0.001458555	-0.586095752	0.001316643
;Z)-3-(2,3-dimethoxy-5-(3,4,5-trimethoxystyryl)phenylami...	mRNA	SLC7A11	Expression	CellMiner	-	-	-	-	-0.57235692	0.01482306	-0.559530927	0.028114179
ovatifolin acetate	mRNA	SLC7A11	Expression	CellMiner	-	-	-	-	-0.572729	0.001322223	-0.543835276	0.005399062
butyl maleurate	mRNA	SLC7A11	Expression	CellMiner	-	-	-	-	-0.572829	0.01447042	-0.637892787	0.000704529
erbstatin	mRNA	SLC7A11	Expression	CellMiner	-	-	-	-	-0.57459812	0.003405965	-0.554639714	0.017147256
2,6-bis(4-morpholinylmethyl)cyclohexanone,dihydrochloride	mRNA	SLC7A11	Expression	CellMiner	-	-	-	-	-0.57568621	0.003570887	-0.583805714	0.002049005
;[Chlorido(eta6-p-cymene)(N-{4-fluorophenyl}-2-pyridinec...	mRNA	SLC7A11	Expression	CellMiner	-	-	-	-	-0.57794089	0.01112247	-	-
incarnal	mRNA	SLC7A11	Expression	CellMiner	-	-	-	-	-0.5780682	0.000604383	-0.590768891	0.001609352
silver bis(nhc) bromide	mRNA	SLC7A11	Expression	CellMiner	-	-	-	-	-0.5791919	0.02084335	-0.564531624	0.033432775
4-methoxy-1,5-benzothiazepine-1,1-dioxide	mRNA	SLC7A11	Expression	CellMiner	-	-	-	-	-0.57947779	0.006844969	-0.614659917	0.002924572
isonicotinonitrile, 2,3,5-trichloro-6-(methylsulfonyl)-	mRNA	SLC7A11	Expression	CellMiner	-	-	-	-	-0.5804459	0.001220111	-0.528051798	0.01156227
;7-benzyl-6,8-dibromo-5,7-dihydro-4H-[1,3]thiazolo[4,5-e...	mRNA	SLC7A11	Expression	CellMiner	-	-	-	-	-0.58339612	0.01210626	-0.569788652	0.008443288
4'-azido-3-nitro-1-methyl-2-quinolone	mRNA	SLC7A11	Expression	CellMiner	-	-	-	-	-0.58432501	0.00138009	-0.589912469	0.003933258
;3-(2-phenyl-2-((5-phenyl-1,3,4-thiadiazol-2-yl)imino)et...	mRNA	SLC7A11	Expression	CellMiner	-	-	-	-	-0.58595131	0.004557546	-0.5453156	0.036155583
2-bromo-8-methoxy-6-methyl-1,4-naphthoquinone	mRNA	SLC7A11	Expression	CellMiner	-	-	-	-	-0.58651617	0.003540417	-0.580282094	0.002812834
cycloshikonin	mRNA	SLC7A11	Expression	CellMiner	-	-	-	-	-0.58800514	0.000594378	-0.588287601	0.001287944
diaporthein b	mRNA	SLC7A11	Expression	CellMiner	-	-	-	-	-0.58831815	0.01285831	-	-
2-propyn-1-one, 1-(2h-1-benzopyran-3-yl)-3-phenyl-	mRNA	SLC7A11	Expression	CellMiner	-	-	-	-	-0.58847147	0.01094571	-0.572849804	0.028910118
4-azido-2-chloro-3-nitro-quinoline	mRNA	SLC7A11	Expression	CellMiner	-	-	-	-	-0.58955791	0.000801857	-0.597299027	0.001428989
6-thio-.beta.-d-glucopyranose, 6-(dimethylarsinite)	mRNA	SLC7A11	Expression	CellMiner	-	-	-	-	-0.59228535	0.01037461	-0.492128995	0.029424617
;(Z)-5-Bromo-2-(5-nitrofuran-2-ylmethylene)-3(2H)-benzof...	mRNA	SLC7A11	Expression	CellMiner	-	-	-	-	-0.5935836	0.003196397	-0.527303048	0.038776288
;(Z)-3-((Z)-2-((5-(4-chlorophenyl)-1,3,4-thiadiazol-2-yl...	mRNA	SLC7A11	Expression	CellMiner	-	-	-	-	-0.59485599	0.004947503	-0.565358172	0.04217962
versimide	mRNA	SLC7A11	Expression	CellMiner	-	-	-	-	-0.5963184	0.000756019	-0.654929978	0.000114712
Meldola's Blue	mRNA	SLC7A11	Expression	CellMiner	-	-	-	-	-0.59809	0.007539083	-0.573116013	0.028519748
multistatin	mRNA	SLC7A11	Expression	CellMiner	-	-	-	-	-0.6005982	0.00218491	-0.56152831	0.007333246
cyclopentanemethanaminium, n,n,n-trimethyl-2-oxo-, iodide	mRNA	SLC7A11	Expression	CellMiner	-	-	-	-	-0.60245964	0.001475926	-0.612105389	0.003396289
furazan, bis(p-chlorobenzoyl)-, monooxide (8ci)	mRNA	SLC7A11	Expression	CellMiner	-	-	-	-	-0.6034414	0.00270003	-0.587805364	0.002643454
glycerol-tris(iodoacetate)	mRNA	SLC7A11	Expression	CellMiner	-	-	-	-	-0.6050351	0.00510257	-0.567362897	0.034618608
pc 298	mRNA	SLC7A11	Expression	CellMiner	-	-	-	-	-0.6061988	0.004775138	-0.637987973	0.00070026
2-butyne, 1,4-bis(phenylsulfonyl)-	mRNA	SLC7A11	Expression	CellMiner	-	-	-	-	-0.60714036	0.001508262	-	-
kalamycin	mRNA	SLC7A11	Expression	CellMiner	-	-	-	-	-0.607404	0.004456931	-0.544939216	0.007656981
jatrophon	mRNA	SLC7A11	Expression	CellMiner	-	-	-	-	-0.6085119	0.000464678	-0.547106636	0.005097617
hydrocinnamaldehyde, .alpha.,.beta.-dibromo-	mRNA	SLC7A11	Expression	CellMiner	-	-	-	-	-0.6093506	0.000996177	-0.598891254	0.0025009
naphthsaritone	mRNA	SLC7A11	Expression	CellMiner	-	-	-	-	-0.6095331	0.001971469	-0.55527146	0.023046751
thymine, 1,3-bis[1,2-bis(ethoxycarbonyl)ethenyl]-	mRNA	SLC7A11	Expression	CellMiner	-	-	-	-	-0.6100624	0.000775951	-0.5966487	0.001774358
(1r)-(-)-3-nitromethine-6-endo-acetoxycamphor	mRNA	SLC7A11	Expression	CellMiner	-	-	-	-	-0.61010213	0.00054023	-0.607435606	0.00143018
ivalbin	mRNA	SLC7A11	Expression	CellMiner	-	-	-	-	-0.6102248	0.001230767	-0.682071455	2.13E-05
kendomycin	mRNA	SLC7A11	Expression	CellMiner	-	-	-	-	-0.6102724	0.001888954	-0.536062137	0.010845302
3,4-dithenoyl-1,2,5-oxadiazole-n2-oxide	mRNA	SLC7A11	Expression	CellMiner	-	-	-	-	-0.61215414	0.003386654	-0.599294139	0.007050373
alatolid	mRNA	SLC7A11	Expression	CellMiner	-	-	-	-	-0.61535191	0.001403916	-0.658876176	8.76E-05
benzofurazan, 4-[(3-methoxyphenyl)thio]-7-nitro-, 3-oxide	mRNA	SLC7A11	Expression	CellMiner	-	-	-	-	-0.61568289	0.002753556	-0.587212051	0.004548106
5,8-quinolinedione, 2-methyl-	mRNA	SLC7A11	Expression	CellMiner	-	-	-	-	-0.61958149	0.00051917	-0.643055637	0.00050516
chapliatrin	mRNA	SLC7A11	Expression	CellMiner	-	-	-	-	-0.62025046	0.000699496	-0.590271893	0.002893176
2,5-Bis(chloromercuri)furan	mRNA	SLC7A11	Expression	CellMiner	-	-	-	-	-0.62062507	0.002051852	-0.623032358	0.001774664
plumbagin	mRNA	SLC7A11	Expression	CellMiner	-	-	-	-	-0.6215267	9.45E-05	-0.644809852	0.000236161
;ANTINEOPLASTIC-11452	mRNA	SLC7A11	Expression	CellMiner	-	-	-	-	-0.62203682	0.00188472	-0.597746199	0.007684342
2-nitro-5-p-toluenesulfonylfuran	mRNA	SLC7A11	Expression	CellMiner	-	-	-	-	-0.62221077	0.000932519	-0.54925664	0.018426511
m-dimaleimidobenzene	mRNA	SLC7A11	Expression	CellMiner	-	-	-	-	-0.6237363	0.001700531	-0.623287487	0.00174745
1(2h)-naphthalenone, 2,2-dibromo-3,4-dihydro-	mRNA	SLC7A11	Expression	CellMiner	-	-	-	-	-0.6263038	0.001454117	-0.685766691	2.49E-05
2-methylthio-1,4-naphthoquinone	mRNA	SLC7A11	Expression	CellMiner	-	-	-	-	-0.62727727	0.001369813	-0.624435439	0.000814896
cyclohexanone, 2,6-bis(piperidinomethyl)-	mRNA	SLC7A11	Expression	CellMiner	-	-	-	-	-0.62917181	0.000646321	-0.675869284	5.22E-05
(bipyridyl)dibenzyltindi(isothiocyanate)	mRNA	SLC7A11	Expression	CellMiner	-	-	-	-	-0.62961397	0.001185861	-	-
10-(diiodomethylene)-9(10)-phenanthrenone	mRNA	SLC7A11	Expression	CellMiner	-	-	-	-	-0.63076653	0.000551977	-0.597937873	0.002874737
1-azido-2-formyl-benzo[ij]quinolizin-3-one	mRNA	SLC7A11	Expression	CellMiner	-	-	-	-	-0.63983359	0.000225785	-0.669732548	8.16E-05
rch 108	mRNA	SLC7A11	Expression	CellMiner	-	-	-	-	-0.6419315	0.000543396	-0.6254307	0.000459363
maleimide, n-(1-hydroxyacetonyl)-	mRNA	SLC7A11	Expression	CellMiner	-	-	-	-	-0.6433773	0.000494696	-0.636236291	0.00039143
9-.alpha.-hydroxyparthenolide	mRNA	SLC7A11	Expression	CellMiner	-	-	-	-	-0.64799982	0.000365185	-0.625633362	0.001514995
1h-pyrazole-1-ethanol, 4,4'-azoxybis(3,5-dimethyl-	mRNA	SLC7A11	Expression	CellMiner	-	-	-	-	-0.65026036	0.000314217	-0.636617531	0.000764137
(bipyridyl)dibenzyltindichloride	mRNA	SLC7A11	Expression	CellMiner	-	-	-	-	-0.65170608	0.000285228	-0.623975327	0.001676025
furazan, di-p-anisoyl-, 2-oxide	mRNA	SLC7A11	Expression	CellMiner	-	-	-	-	-0.65582809	0.000215822	-0.649094779	0.000339593
pyr-41	mRNA	SLC7A11	Expression	CellMiner	-	-	-	-	-0.655966	0.000213803	-0.669964296	8.02E-05
mikanin	mRNA	SLC7A11	Expression	CellMiner	-	-	-	-	-0.6670543	9.88E-05	-0.684284388	2.78E-05
sphaeropsidin a	mRNA	SLC7A11	Expression	CellMiner	-	-	-	-	-0.6715504	7.16E-05	-0.642008592	0.000540688
;(1R,2E,6R,10E,11aS,13S,14aR)-1,13-dihydroxy-6-(trifluor...	mRNA	SLC7A11	Expression	CellMiner	-	-	-	-	-0.67269767	6.58E-05	-0.608255877	0.004244148
1,3-diphenylbenzo[e]-[1,2,4]triazin-7(1h)-one	mRNA	SLC7A11	Expression	CellMiner	-	-	-	-	-0.69651785	1.07E-05	-0.679914421	3.87E-05
(5Z)-7-Oxozeaenol	mRNA	SLC7A11	Methylation	GDSC	-	-	-	-	-	-	-0.082175629	0.045779437
(z)-2-(5-nitrofuran-2-ylmethylene)-3(2h)-benzofuranone	mRNA	SLC7A11	Expression	CellMiner	-	-	-	-	-	-	-0.528325491	0.00998878
17-AAG	mRNA	SLC7A11	Expression	CCLE	-	-	-	-	-	-	-0.195562712	0.044290608
3-phenacyliden-5-brom-2-indolinon	mRNA	SLC7A11	Expression	CellMiner	-	-	-	-	-	-	-0.419279991	0.033816319
4-azido-2-chloro-3-cyanoquinoline	mRNA	SLC7A11	Expression	CellMiner	-	-	-	-	-	-	-0.495074544	0.037997903
4-epi-7-aza-phomopsolide e	mRNA	SLC7A11	Expression	CellMiner	-	-	-	-	-	-	-0.482350352	0.0176921
4h-1,3,2-benzodioxastannin-4-one, 7-amino-2,2-diphenyl-	mRNA	SLC7A11	Expression	CellMiner	-	-	-	-	-	-	-0.526615632	0.048185982
5-chloro-2[(e)-2-(4-nitrophenyl)vinyl]-1h-benzimidazole	mRNA	SLC7A11	Methylation	CellMiner	-	-	-	-	-	-	0.382627752	0.043886562
7-epi-3,4-bis-nor-dolastatin 11	mRNA	SLC7A11	Methylation	CellMiner	-	-	-	-	-	-	-0.418482188	0.041962155
8-chloro-cyclicamp	mRNA	SLC7A11	Methylation	CellMiner	-	-	-	-	-	-	0.380609665	0.047894571
Afatinib	mRNA	SLC7A11	Methylation	GDSC	-	-	-	-	-	-	-0.086592002	0.021600406
Alectinib	mRNA	SLC7A11	Expression	GDSC	-	-	-	-	-	-	0.106296415	0.002464618
Alectinib	mRNA	SLC7A11	Methylation	GDSC	-	-	-	-	-	-	-0.098759406	0.008576269
Amuvatinib	mRNA	SLC7A11	Methylation	GDSC	-	-	-	-	-	-	-0.114568172	0.002901016
AR-42	mRNA	SLC7A11	Methylation	GDSC	-	-	-	-	-	-	-0.083635845	0.028684778
AT-7519	mRNA	SLC7A11	Methylation	GDSC	-	-	-	-	-	-	-0.079857099	0.032614874
Axitinib	mRNA	SLC7A11	Expression	GDSC	-	-	-	-	-	-	0.086971819	0.020814773
Belinostat	mRNA	SLC7A11	Methylation	GDSC	-	-	-	-	-	-	-0.078420077	0.043057139
Benzethonium Chloride	mRNA	SLC7A11	Methylation	CellMiner	-	-	-	-	-	-	-0.331295504	0.032184592
BIX02189	mRNA	SLC7A11	Methylation	GDSC	-	-	-	-	-	-	-0.073288274	0.046337805
c.i. pigment red 64 (8ci)	mRNA	SLC7A11	Methylation	CellMiner	-	-	-	-	-	-	-0.413048142	0.027009069
carbamic acid, (2-piperazinylethyl)dithio-	mRNA	SLC7A11	Expression	CellMiner	-	-	-	-	-	-	-0.460143369	0.035954317
CAY10603	mRNA	SLC7A11	Methylation	GDSC	-	-	-	-	-	-	-0.102040901	0.005914806
copper(ii) complex with a thiosemicarbazone as a ligand	mRNA	SLC7A11	Expression	CellMiner	-	-	-	-	-	-	-0.480415727	0.035080107
Dacinostat	mRNA	SLC7A11	Methylation	GDSC	-	-	-	-	-	-	-0.086110383	0.03083312
Daporinad	mRNA	SLC7A11	CNV	GDSC	-	-	-	-	-	-	0.070289247	0.034350628
Erlotinib	mRNA	SLC7A11	Mutation	CCLE	6.54069383	2.13E-09	-	-	-	-	-	-
eupalmerin acetate	mRNA	SLC7A11	Methylation	CellMiner	-	-	-	-	-	-	0.443950371	0.028364455
gamitrinib-g4	mRNA	SLC7A11	Methylation	CellMiner	-	-	-	-	-	-	-0.343392661	0.038736767
gramicidin	mRNA	SLC7A11	Methylation	CellMiner	-	-	-	-	-	-	-0.355590175	0.035012093
GSK1904529A	mRNA	SLC7A11	Expression	GDSC	-	-	-	-	-	-	0.098868859	0.032585494
gw616030x	mRNA	SLC7A11	Methylation	CellMiner	-	-	-	-	-	-	0.360417649	0.044446084
Inosine dialdehyde	mRNA	SLC7A11	Expression	CellMiner	-	-	-	-	-	-	-0.366627302	0.049672648
JQ12	mRNA	SLC7A11	Expression	GDSC	-	-	-	-	-	-	0.092315735	0.031210535
KIN001-270	mRNA	SLC7A11	Methylation	GDSC	-	-	-	-	-	-	-0.143740354	6.79E-05
Mitomycin-C	mRNA	SLC7A11	CNV	GDSC	-	-	-	-	-	-	0.075611363	0.037812322
mmp-9/mmp-13 inhibitor ll calbiochem cat. no. 444253	mRNA	SLC7A11	Expression	CellMiner	-	-	-	-	-	-	-0.502678947	0.038523108
Navitoclax	mRNA	SLC7A11	CNV	GDSC	-	-	-	-	-	-	0.083714313	0.012843723
NG-25	mRNA	SLC7A11	Methylation	GDSC	-	-	-	-	-	-	-0.074069252	0.049363234
Nutlin-3	mRNA	SLC7A11	Mutation	CCLE	3.911959	0.000201146	-	-	-	-	-	-
Nutlin-3a (-)	mRNA	SLC7A11	CNV	GDSC	-	-	-	-	-	-	0.070567386	0.034546656
Nutlin-3a (-)	mRNA	SLC7A11	Methylation	GDSC	-	-	-	-	-	-	-0.084439421	0.034421903
ortho-topolin riboside	mRNA	SLC7A11	Methylation	CellMiner	-	-	-	-	-	-	0.410506864	0.033673561
OSI-027	mRNA	SLC7A11	Methylation	GDSC	-	-	-	-	-	-	-0.079932494	0.030651399
p-fuchsin	mRNA	SLC7A11	Methylation	CellMiner	-	-	-	-	-	-	-0.339289437	0.025345561
Panobinostat	mRNA	SLC7A11	Expression	CCLE	-	-	-	-	-	-	0.214406646	0.000924481
PD-0332991	mRNA	SLC7A11	Expression	CCLE	-	-	-	-	-	-	0.141609286	0.041332796
PD-98059	mRNA	SLC7A11	Methylation	CellMiner	-	-	-	-	-	-	-0.342442643	0.038627983
pentamide	mRNA	SLC7A11	Methylation	CellMiner	-	-	-	-	-	-	-0.375804239	0.024097796
perfluorobenzophenone	mRNA	SLC7A11	Expression	CellMiner	-	-	-	-	-	-	-0.391435442	0.047162629
PFI-3	mRNA	SLC7A11	Expression	GDSC	-	-	-	-	-	-	0.074600028	0.035795923
PHA-665752	mRNA	SLC7A11	Mutation	CCLE	5.428566	1.02E-06	-	-	-	-	-	-
PHA-793887	mRNA	SLC7A11	Methylation	GDSC	-	-	-	-	-	-	-0.092657229	0.010546558
propanedinitrile, [(3,5-dibromo-2-ethoxyphenyl)methylene]-	mRNA	SLC7A11	Methylation	CellMiner	-	-	-	-	-	-	0.392736822	0.032548893
pyrimidine, 2,4,5-trichloro-6-propyl-	mRNA	SLC7A11	Expression	CellMiner	-	-	-	-	-	-	-0.453756061	0.033943395
s-(diisopropylarsino)-3-mercapto-1,2-propanediol	mRNA	SLC7A11	Expression	CellMiner	-	-	-	-	-	-	-0.508517921	0.021563344
s-(dimethylarsino)-3-mercapto-1,2-propyl dinonanoate	mRNA	SLC7A11	Expression	CellMiner	-	-	-	-	-	-	-0.442070164	0.048866118
SB52334	mRNA	SLC7A11	Expression	GDSC	-	-	-	-	-	-	0.077884095	0.03263786
setoglaucin	mRNA	SLC7A11	Methylation	CellMiner	-	-	-	-	-	-	-0.333273125	0.044620104
STF-62247	mRNA	SLC7A11	Methylation	GDSC	-	-	-	-	-	-	-0.077174383	0.039586129
Tamoxifen	mRNA	SLC7A11	Expression	GDSC	-	-	-	-	-	-	0.075876574	0.036244796
tenulin	mRNA	SLC7A11	Expression	CellMiner	-	-	-	-	-	-	-0.406122362	0.018684274
thymidine, 5'-[(bromoacetyl)amino]-5'-deoxy-	mRNA	SLC7A11	Expression	CellMiner	-	-	-	-	-	-	-0.415666334	0.035212671
trichlorotris-3-(t-butyl)pyrazoleruthenium(iii)	mRNA	SLC7A11	Expression	CellMiner	-	-	-	-	-	-	-0.378047934	0.040829445
Tyrothricin	mRNA	SLC7A11	Methylation	CellMiner	-	-	-	-	-	-	-0.374072532	0.021622694
VNLG/124	mRNA	SLC7A11	Expression	GDSC	-	-	-	-	-	-	0.078306229	0.02497456
VNLG/124	mRNA	SLC7A11	Methylation	GDSC	-	-	-	-	-	-	-0.083739374	0.02553498
Vorinostat	mRNA	SLC7A11	Methylation	GDSC	-	-	-	-	-	-	-0.098400283	0.008205813
WHI-P97	mRNA	SLC7A11	Expression	GDSC	-	-	-	-	-	-	0.105325523	0.005788416
withanolide e	mRNA	SLC7A11	Expression	CellMiner	-	-	-	-	-	-	-0.508982287	0.033295194
XMD14-99	mRNA	SLC7A11	Methylation	GDSC	-	-	-	-	-	-	-0.074103035	0.046914531
ZSTK474	mRNA	SLC7A11	Methylation	GDSC	-	-	-	-	-	-	-0.076479449	0.040169299
